# Supplementary material for: Liver Steatosis in Induced Hepatocytes From Carriers of Spinal Muscular Atrophy
Source: Muscle Nerve. 2026 Jan 22;73(4):675–82. doi: 10.1002/mus.70111 (PMC12969962; doi:10.1002/mus.70111)
Supplement: Supplementary file 2 — Table S1: Comparison of differentially‐expressed proteins of iHeps carrier (138G) versus isogeneic control (WT) Proteomics analysis of iHeps carrier and isogeneic control was carried out and yielded 3534 overlapping proteins between the two conditions. Using R script, proteins with logFC > 1.2 and log p value < 0.01 were accepted as significant cutoffs for differential expression in the carrier compared to WT. This table lists all the proteins that were identified from the proteomics comparison. [file MUS-73-675-s001.xlsx]

## Sheet: iHeps results
Processed results for iHeps MS analysis using R
3,534 proteins
Gene_name	logFC_138GvsHOM	t_138GvsHOM	P.Value_138GvsHOM	FDR_138GvsHOM	B_138GvsHOM
FLNC	0.969213	25.901	9.19e-21	3.25e-17	37.45
DDX58	-1.47986	-23.1759	1.68e-19	2.98e-16	34.4076
RCN3	1.71046	22.5546	3.41e-19	4.02e-16	33.393
AIFM1	-0.937707	-20.6668	3.27e-18	2.89e-15	31.654
S100A6	3.32393	19.7484	1.05e-17	7.43e-15	30.3355
ACTN1	1.07707	19.3898	1.68e-17	9.88e-15	30.0445
PARP9	-1.2169	-18.7641	3.87e-17	1.95e-14	29.1495
STAT1	-1.34096	-18.4725	5.76e-17	2.43e-14	28.8207
VIM	2.30535	18.3628	6.7e-17	2.43e-14	28.6513
SULT2A1	-1.54547	-18.3453	6.86e-17	2.43e-14	28.6365
NES	1.79784	18.1103	9.51e-17	2.92e-14	28.3058
COL12A1	1.55146	18.0808	9.91e-17	2.92e-14	28.2754
CRYZ	-1.37615	-18.0219	1.08e-16	2.93e-14	28.1974
RNF213	-0.896317	-17.7371	1.61e-16	4.06e-14	27.7984
UBA1	-0.594351	-16.9572	4.98e-16	1.13e-13	26.6514
PLS1	-1.1346	-16.9394	5.11e-16	1.13e-13	26.5516
ACSL4	-1.02177	-16.7781	6.49e-16	1.35e-13	26.3956
GBE1	-0.815955	-16.7396	6.88e-16	1.35e-13	26.3544
VCAN	1.2907	16.543	9.23e-16	1.72e-13	26.0635
ACAT1	-0.765187	-16.4849	1.01e-15	1.78e-13	25.9708
OAS3	-1.71634	-15.9991	2.12e-15	3.49e-13	25.2378
TRIM25	-0.87669	-15.9648	2.23e-15	3.49e-13	25.1864
SP100	-1.28988	-15.9539	2.27e-15	3.49e-13	25.1072
S100A14	1.9902	15.867	2.6e-15	3.83e-13	24.9576
THBS1	1.28778	15.7622	3.06e-15	4.3e-13	24.857
MAP1B	1.26444	15.7216	3.27e-15	4.3e-13	24.7862
ERP27	-2.16435	-15.7172	3.29e-15	4.3e-13	24.7404
CALD1	0.984488	15.5107	4.56e-15	5.75e-13	24.4593
CRABP2	2.20308	15.35	5.89e-15	7.17e-13	24.2051
FUCA2	-0.812566	-15.0628	9.36e-15	1.06e-12	23.7653
A2M	-1.2518	-15.103	8.76e-15	1.03e-12	23.7593
CPQ	-0.93829	-15.0474	9.59e-15	1.06e-12	23.7399
IFIT1	-1.82298	-14.9633	1.1e-14	1.18e-12	23.6005
CRYL1	-1.13408	-14.8716	1.28e-14	1.29e-12	23.4443
BLVRA	-0.932963	-14.8305	1.37e-14	1.34e-12	23.3881
PARP12	-1.38564	-14.9039	1.21e-14	1.26e-12	23.3577
UBE2L6	-1.30438	-14.78	1.49e-14	1.42e-12	23.298
TAGLN	1.44852	14.7472	1.57e-14	1.46e-12	23.2153
APOL2	-1.08661	-14.6792	1.76e-14	1.59e-12	23.1388
UBA7	-0.912767	-14.6115	1.97e-14	1.69e-12	23.0272
FLNA	0.600741	14.6588	1.82e-14	1.61e-12	22.9859
OAS2	-2.33658	-14.5517	2.17e-14	1.83e-12	22.9303
APOH	-1.24104	-14.4516	2.57e-14	2.11e-12	22.7553
VIL1	-1.28981	-14.3913	2.84e-14	2.28e-12	22.5955
MYH9	0.503291	14.2791	3.43e-14	2.7e-12	22.3122
MX1	-2.59666	-14.2104	3.86e-14	2.97e-12	22.2734
MGLL	-1.9933	-14.1463	4.31e-14	3.24e-12	22.1894
SCARB1	-0.85853	-13.8578	7.07e-14	5.1e-12	21.7539
LAP3	-1.19247	-13.8863	6.73e-14	4.96e-12	21.7353
CASP7	-1.56436	-13.8099	7.69e-14	5.43e-12	21.6782
COL15A1	1.92429	13.7349	8.76e-14	6.05e-12	21.5296
PSME1	-1.08823	-13.726	8.9e-14	6.05e-12	21.4663
ERAP1	-0.906528	-13.659	1e-13	6.67e-12	21.3757
PDLIM7	1.17218	13.6262	1.06e-13	6.93e-12	21.3545
EIF2AK2	-0.917537	-13.5491	1.21e-13	7.8e-12	21.2173
CSRP2	0.918332	13.4701	1.4e-13	8.81e-12	21.0879
SULT1A1	-1.10303	-13.3046	1.87e-13	1.16e-11	20.7693
ACTN3	1.38395	13.2699	1.99e-13	1.21e-11	20.7361
HNMT	-0.794514	-13.2555	2.05e-13	1.23e-11	20.7107
PUDP	-1.12502	-13.1813	2.34e-13	1.38e-11	20.5649
DBN1	0.618685	13.1606	2.43e-13	1.41e-11	20.5257
ETHE1	0.641283	13.1451	2.49e-13	1.42e-11	20.5123
QPCT	-1.42304	-13.1126	2.65e-13	1.48e-11	20.3424
HAPLN1	2.2813	13.0161	3.15e-13	1.71e-11	20.2758
EPHX2	-0.668465	-13.0222	3.12e-13	1.71e-11	20.2481
ISG20	-2.10289	-12.9373	3.64e-13	1.95e-11	20.1231
SEC23B	-0.711398	-12.9279	3.7e-13	1.95e-11	20.0887
FBLN1	1.04637	12.9067	3.85e-13	2e-11	20.0148
DUSP9	-1.02249	-12.7474	5.15e-13	2.57e-11	19.7919
ACSF2	0.879499	12.7506	5.12e-13	2.57e-11	19.7889
TYMP	-0.912762	-12.7472	5.16e-13	2.57e-11	19.7231
PSMB8	-1.09777	-12.5714	7.14e-13	3.51e-11	19.4678
LACTB2	-1.02833	-12.5304	7.71e-13	3.73e-11	19.3849
NCEH1	-1.38105	-12.4799	8.47e-13	3.99e-11	19.298
IFIT3	-1.9838	-12.4803	8.47e-13	3.99e-11	19.2704
PBLD	-1.19321	-12.4714	8.61e-13	4e-11	19.2374
OAS1	-1.24453	-12.4342	9.23e-13	4.18e-11	19.2192
FBLN1	0.880813	12.4099	9.66e-13	4.27e-11	19.1676
FGG	-1.21846	-12.4427	9.09e-13	4.17e-11	19.0956
HMGCS1	-0.965541	-12.4149	9.57e-13	4.27e-11	19.0936
STMN1	1.42121	12.3602	1.06e-12	4.63e-11	19.0672
GSDMD	-1.7214	-12.3221	1.14e-12	4.91e-11	19.0107
GPD1	-0.856737	-12.2705	1.26e-12	5.35e-11	18.8762
S100A16	1.13822	12.183	1.48e-12	6.17e-11	18.7372
USP18	-2.17034	-12.2184	1.39e-12	5.84e-11	18.7012
C11orf54	-1.39154	-12.1445	1.6e-12	6.57e-11	18.5818
CASP4	-1.04754	-12.0708	1.84e-12	7.39e-11	18.5333
ANXA9	-1.35464	-12.064	1.86e-12	7.4e-11	18.4986
CNN3	0.634389	12.0926	1.76e-12	7.17e-11	18.4849
PARP14	-0.872773	-11.9902	2.15e-12	8.44e-11	18.3288
FGB	-1.19812	-11.9493	2.32e-12	9.03e-11	18.1506
STAT2	-0.580079	-11.8516	2.81e-12	1.07e-10	18.0548
TNC	1.45803	11.8643	2.74e-12	1.05e-10	18.0195
IFIT2	-1.45093	-11.7917	3.16e-12	1.19e-10	17.9958
TUBB3	0.936184	11.7582	3.37e-12	1.25e-10	17.8154
SFN	1.25226	11.6555	4.12e-12	1.47e-10	17.74
ACSL5	-0.977759	-11.68	3.93e-12	1.42e-10	17.7367
AGXT	-1.05728	-11.7242	3.6e-12	1.33e-10	17.7147
MEST	1.39373	11.6233	4.39e-12	1.55e-10	17.6413
TNC	1.31292	11.6963	3.8e-12	1.39e-10	17.61
CAPG	1.11307	11.591	4.68e-12	1.61e-10	17.604
ACADSB	-0.61293	-11.6084	4.52e-12	1.57e-10	17.5359
LMCD1	0.911008	11.5747	4.83e-12	1.63e-10	17.5312
XPNPEP1	-0.419875	-11.6116	4.49e-12	1.57e-10	17.5239
CFB	-1.41165	-11.5822	4.76e-12	1.62e-10	17.4882
ECI2	-0.554769	-11.5513	5.06e-12	1.69e-10	17.4213
PECR	-0.680131	-11.4761	5.87e-12	1.9e-10	17.3952
FRZB	2.49325	11.4786	5.84e-12	1.9e-10	17.3741
PC	-0.473913	-11.5347	5.23e-12	1.73e-10	17.3353
CMPK1	-0.640518	-11.4585	6.08e-12	1.95e-10	17.2132
SAMHD1	-0.865549	-11.4014	6.81e-12	2.17e-10	17.1347
TXN2	-0.886836	-11.3315	7.83e-12	2.45e-10	17.1105
ALDH7A1	-0.415158	-11.3842	7.05e-12	2.22e-10	17.0822
ISOC1	-0.789968	-11.3078	8.21e-12	2.55e-10	16.9885
UGT2A3	-0.8084	-11.2708	8.85e-12	2.72e-10	16.9067
SLFN5	-0.643044	-11.2158	9.88e-12	3.01e-10	16.8825
NUB1	-0.783564	-11.1973	1.03e-11	3.07e-10	16.846
HID1	-0.710297	-11.2047	1.01e-11	3.05e-10	16.8388
PSME2	-1.01845	-11.1728	1.08e-11	3.2e-10	16.685
ACAT2	-0.803829	-11.11	1.22e-11	3.61e-10	16.4919
ARG1	1.43359	11.0136	1.49e-11	4.31e-10	16.4575
GSTA2	-1.31773	-11.0758	1.31e-11	3.83e-10	16.3631
ORM1	-2.0017	-10.8624	2.03e-11	5.79e-10	16.13
PPP1R14B	0.774624	10.8146	2.24e-11	6.28e-10	16.0653
ACADVL	-0.429154	-10.9072	1.85e-11	5.32e-10	16.0473
NQO2	-0.941337	-10.7833	2.39e-11	6.55e-10	16.0134
GBA	-0.721549	-10.8296	2.17e-11	6.14e-10	16.0048
CEACAM1	-1.05668	-10.7101	2.78e-11	7.5e-10	15.8619
P4HA1	0.798774	10.8067	2.28e-11	6.34e-10	15.8571
NIBAN2	0.524305	10.7681	2.47e-11	6.7e-10	15.8307
EZR	0.66397	10.7926	2.34e-11	6.47e-10	15.7423
DDT	-0.839859	-10.6989	2.85e-11	7.62e-10	15.658
ZYX	0.712629	10.613	3.4e-11	8.98e-10	15.6422
SERPINB1	-0.836847	-10.634	3.26e-11	8.66e-10	15.5503
TXNDC11	-0.797653	-10.556	3.84e-11	1e-09	15.5377
TRIM21	-0.917168	-10.4996	4.32e-11	1.11e-09	15.4267
C5	-0.987991	-10.5153	4.18e-11	1.09e-09	15.393
AKR1C3	-0.908205	-10.466	4.63e-11	1.18e-09	15.3384
COL3A1	1.91841	10.5004	4.31e-11	1.11e-09	15.2313
PIK3CB	-0.713808	-10.3628	5.76e-11	1.43e-09	15.1228
TTR	-1.21306	-10.4404	4.89e-11	1.23e-09	15.0977
CYB5A	-0.834933	-10.358	5.82e-11	1.44e-09	14.984
MSN	0.681163	10.3674	5.71e-11	1.43e-09	14.8973
DECR2	-0.694032	-10.2489	7.34e-11	1.77e-09	14.8936
FKBP10	0.873986	10.3344	6.12e-11	1.49e-09	14.8376
RBM47	-0.835734	-10.1904	8.32e-11	1.96e-09	14.7823
AFP	-1.21267	-10.3471	5.96e-11	1.46e-09	14.7748
HEBP1	-0.554635	-10.2295	7.65e-11	1.83e-09	14.7503
CNP	-0.633223	-10.2691	7.03e-11	1.7e-09	14.7468
ACOT13	-1.13555	-10.1674	8.74e-11	2.05e-09	14.6824
GAMT	-0.909309	-10.1973	8.2e-11	1.94e-09	14.6487
MYL9	1.11905	10.0523	1.12e-10	2.54e-09	14.4861
TRIM22	-0.951393	-10.0423	1.14e-10	2.58e-09	14.4753
ALAD	-0.640134	-10.0698	1.08e-10	2.48e-09	14.4442
HMGA1	1.29255	10.0689	1.08e-10	2.48e-09	14.4328
GSTK1	-0.388628	-10.1138	9.81e-11	2.28e-09	14.4177
GPD1L	-0.729719	-10.0652	1.09e-10	2.48e-09	14.4093
GSTM1	-2.32859	-9.93337	1.45e-10	3.14e-09	14.2331
CTPS2	-0.532615	-10.0045	1.24e-10	2.76e-09	14.226
SEC24A	-0.426826	-9.98626	1.29e-10	2.85e-09	14.1483
ECH1	-0.790459	-10.0112	1.22e-10	2.74e-09	14.1453
PIR	-0.803366	-9.88841	1.6e-10	3.4e-09	14.1419
MYL4	1.18265	9.93047	1.46e-10	3.14e-09	14.1384
GPI	-0.460687	-9.97609	1.32e-10	2.9e-09	14.0652
FGA	-1.0732	-9.96038	1.37e-10	2.98e-09	13.9949
UGT2B7	-0.660421	-9.83278	1.8e-10	3.82e-09	13.9597
BCAT1	1.11954	9.82576	1.83e-10	3.85e-09	13.9133
SERPINH1	0.988404	9.90085	1.55e-10	3.33e-09	13.8532
SYAP1	-0.775982	-9.78619	2e-10	4.18e-09	13.803
PROS1	-0.630987	-9.75315	2.15e-10	4.47e-09	13.7662
ITCH	-0.530342	-9.7416	2.2e-10	4.55e-09	13.735
SERPINA3	-0.896104	-9.72356	2.29e-10	4.71e-09	13.5945
BZW2	0.456724	9.69964	2.42e-10	4.91e-09	13.5735
RBP4	-0.976119	-9.7137	2.34e-10	4.79e-09	13.5735
SEC24C	-0.416007	-9.68952	2.47e-10	4.99e-09	13.459
PLEC	1.03303	9.57054	3.22e-10	6.35e-09	13.4582
USH1C	-1.41673	-9.56371	3.26e-10	6.41e-09	13.4427
MCCC2	-0.468647	-9.62157	2.87e-10	5.73e-09	13.4278
CPA2	-1.05674	-9.59831	3.02e-10	6e-09	13.408
CSRP1	1.29878	9.52724	3.54e-10	6.84e-09	13.3534
CD44	0.974323	9.51258	3.66e-10	7.02e-09	13.2765
B2M	-1.3257	-9.55819	3.3e-10	6.45e-09	13.2433
SIAE	-0.839002	-9.55337	3.34e-10	6.49e-09	13.2424
ACYP2	-1.06929	-9.46301	4.09e-10	7.71e-09	13.1906
TPM2	0.723892	9.48001	3.93e-10	7.51e-09	13.1741
ANXA2	0.440321	9.62332	2.86e-10	5.73e-09	13.1726
CNN1	0.71932	9.38641	4.85e-10	8.97e-09	13.0218
CBR1	-0.63581	-9.47484	3.98e-10	7.56e-09	12.9977
HIBCH	-0.552836	-9.41868	4.51e-10	8.44e-09	12.9648
CNDP2	-0.476368	-9.46142	4.1e-10	7.71e-09	12.9169
CTSL	-0.707579	-9.30391	5.84e-10	1.07e-08	12.8262
HKDC1	-1.50911	-9.3998	4.71e-10	8.75e-09	12.8215
IFI35	-0.642166	-9.2958	5.95e-10	1.08e-08	12.7673
ACY1	-0.648723	-9.36353	5.11e-10	9.4e-09	12.729
GLTP	-1.02198	-9.25924	6.46e-10	1.17e-08	12.7264
PCSK9	-0.760945	-9.23537	6.82e-10	1.21e-08	12.6474
CASP10	-0.869968	-9.18398	7.66e-10	1.33e-08	12.6054
VTCN1	2.47909	9.18189	7.7e-10	1.33e-08	12.5902
DOCK9	-0.846471	-9.17638	7.79e-10	1.33e-08	12.5784
UGT2B15	-1.23348	-9.16777	7.95e-10	1.35e-08	12.5744
PALLD	0.963754	9.24866	6.62e-10	1.19e-08	12.5565
HSDL2	-0.581791	-9.25199	6.57e-10	1.18e-08	12.5113
NDUFAB1	-0.394601	-9.2256	6.97e-10	1.23e-08	12.4805
LRRN4	0.863668	9.15087	8.26e-10	1.38e-08	12.4783
ENAH	0.553221	9.20435	7.31e-10	1.27e-08	12.4599
HSD17B4	-0.412894	-9.24471	6.67e-10	1.19e-08	12.3862
MANBA	0.583496	9.21461	7.15e-10	1.26e-08	12.3786
PEBP1	-0.87793	-9.21166	7.19e-10	1.26e-08	12.3772
PCBD1	-0.73488	-9.15701	8.14e-10	1.38e-08	12.3337
PEPD	-0.601404	-9.17781	7.77e-10	1.33e-08	12.3
IKBIP	0.682534	9.05013	1.04e-09	1.7e-08	12.2119
INF2	0.821057	9.11085	9.05e-10	1.5e-08	12.1986
POSTN	1.83142	9.08045	9.7e-10	1.6e-08	12.168
AK2	-0.456035	-9.11091	9.05e-10	1.5e-08	12.1607
HYOU1	-0.458086	-9.15058	8.26e-10	1.38e-08	12.1431
IFI44	-1.7705	-8.96595	1.26e-09	2.01e-08	12.0627
PGPEP1	-0.862587	-8.97242	1.24e-09	1.99e-08	12.0386
PPT2	-0.971413	-8.95248	1.3e-09	2.04e-08	12.0192
ANXA13	-1.00236	-8.95248	1.3e-09	2.04e-08	11.9918
FUCA1	-0.516538	-9.00543	1.15e-09	1.86e-08	11.9808
HP	-1.66808	-9.02828	1.09e-09	1.77e-08	11.9693
CISD1	-0.891659	-8.95305	1.3e-09	2.04e-08	11.9502
COL14A1	1.27119	9.0374	1.07e-09	1.74e-08	11.9269
ATP5F1B	-0.388957	-9.05719	1.02e-09	1.68e-08	11.921
ALDH5A1	-0.892645	-8.92652	1.38e-09	2.15e-08	11.8331
ARHGAP8	-0.665001	-8.88123	1.53e-09	2.37e-08	11.7839
C3	-0.975455	-8.99121	1.19e-09	1.91e-08	11.7699
P3H3	0.801754	8.87746	1.55e-09	2.38e-08	11.7558
PDLIM4	0.909602	8.82897	1.73e-09	2.57e-08	11.7367
RBKS	-0.760877	-8.84698	1.66e-09	2.51e-08	11.73
MME	1.35432	8.90513	1.45e-09	2.25e-08	11.7156
EXOC2	-0.447375	-8.86817	1.58e-09	2.41e-08	11.6875
LRRC20	-0.729758	-8.77605	1.96e-09	2.89e-08	11.6745
KRT7	0.741874	8.93826	1.34e-09	2.1e-08	11.6681
RMDN1	-0.474483	-8.86907	1.58e-09	2.41e-08	11.653
CLYBL	-0.607902	-8.83014	1.73e-09	2.57e-08	11.6423
HMGB1	0.47852	8.8503	1.65e-09	2.5e-08	11.5675
IMPDH2	0.384608	8.82865	1.73e-09	2.57e-08	11.5286
HPX	-1.35234	-8.83268	1.71e-09	2.57e-08	11.5157
AKR1B10	1.03706	8.75927	2.03e-09	2.99e-08	11.4015
DHRS4	-0.438774	-8.71739	2.24e-09	3.23e-08	11.3667
DDX60	-1.06511	-8.69075	2.39e-09	3.39e-08	11.3619
SERPINA5	-0.851084	-8.71212	2.27e-09	3.26e-08	11.3121
PNP	-0.577055	-8.75013	2.08e-09	3.05e-08	11.2832
PXDN	0.663735	8.72869	2.18e-09	3.18e-08	11.2454
COL5A1	1.42261	8.70935	2.28e-09	3.27e-08	11.2379
ATIC	-0.472528	-8.72997	2.18e-09	3.18e-08	11.215
MAP1LC3B2	1.18905	8.60866	2.89e-09	4.06e-08	11.2122
C1S	-1.1086	-8.56507	3.2e-09	4.39e-08	11.1826
PYCR1	0.465728	8.65469	2.6e-09	3.67e-08	11.18
IFIT5	-0.980108	-8.59095	3.01e-09	4.19e-08	11.1519
FSCN1	0.899654	8.69078	2.39e-09	3.39e-08	11.1127
AHNAK	0.561158	8.72172	2.22e-09	3.21e-08	11.0463
APIP	-0.522823	-8.53939	3.4e-09	4.63e-08	11.015
COX17	-0.877115	-8.5647	3.21e-09	4.39e-08	11.0061
EHD4	-0.580762	-8.58655	3.05e-09	4.22e-08	10.9716
RCN1	0.708043	8.62269	2.8e-09	3.94e-08	10.9453
HAX1	-0.829561	-8.4464	4.24e-09	5.63e-08	10.9273
GOT1	-0.383395	-8.59524	2.98e-09	4.17e-08	10.9266
CAB39	-0.755942	-8.56106	3.23e-09	4.41e-08	10.9174
LGALS3BP	-0.661114	-8.58469	3.06e-09	4.22e-08	10.893
GDA	-0.933264	-8.42723	4.44e-09	5.84e-08	10.8863
SERPINA4	-1.36462	-8.45795	4.12e-09	5.52e-08	10.8741
ANXA7	-0.571566	-8.53739	3.42e-09	4.63e-08	10.8214
PRKAR2A	-0.389001	-8.50778	3.67e-09	4.95e-08	10.7613
RIDA	-0.740337	-8.42482	4.46e-09	5.84e-08	10.7581
L2HGDH	0.845211	8.36852	5.1e-09	6.55e-08	10.7333
MTTP	-0.694958	-8.47736	3.94e-09	5.29e-08	10.6666
PLG	-0.853415	-8.41085	4.61e-09	6.01e-08	10.5714
LONP1	-0.462462	-8.45321	4.17e-09	5.56e-08	10.5457
GSTT1	-0.588897	-8.33852	5.48e-09	6.99e-08	10.5361
FKBP7	1.16796	8.30344	5.96e-09	7.54e-08	10.499
DPYSL3	0.380517	8.42531	4.46e-09	5.84e-08	10.4785
FH	-0.404808	-8.40175	4.71e-09	6.12e-08	10.4702
COL6A1	1.43563	8.37548	5.02e-09	6.47e-08	10.4128
KLB	-0.758474	-8.23689	6.98e-09	8.66e-08	10.4117
ACTB	0.370863	8.43774	4.33e-09	5.73e-08	10.3892
PMVK	-0.55816	-8.27617	6.36e-09	7.99e-08	10.3226
INPP4B	-1.17631	-8.18634	7.88e-09	9.71e-08	10.3123
COL6A3	1.75596	8.37856	4.98e-09	6.45e-08	10.3102
GOT2	-0.436859	-8.33895	5.47e-09	6.99e-08	10.3023
GGH	-0.592707	-8.2998	6.01e-09	7.58e-08	10.2292
SPARC	1.42638	8.25425	6.7e-09	8.4e-08	10.2101
RBP1	0.988663	8.20776	7.49e-09	9.25e-08	10.1679
TPP1	-0.470067	-8.24939	6.78e-09	8.44e-08	10.1667
FN1	0.436547	8.31702	5.77e-09	7.33e-08	10.0872
PRDX2	-0.63297	-8.24884	6.79e-09	8.44e-08	10.065
TPD52	-0.684723	-8.08125	1.02e-08	1.22e-07	9.87827
ACTA2	0.598098	8.1291	9.05e-09	1.11e-07	9.87369
HAGH	-0.417975	-8.10667	9.55e-09	1.16e-07	9.86914
MATN2	0.957843	8.1249	9.14e-09	1.12e-07	9.86601
COL6A2	2.04523	8.10267	9.64e-09	1.17e-07	9.81098
HADHB	-0.410586	-8.11599	9.34e-09	1.14e-07	9.74958
SULT1A3	-0.885943	-8.00748	1.21e-08	1.44e-07	9.6928
SCP2	-0.524742	-8.07871	1.02e-08	1.23e-07	9.67879
SLC2A1	2.06729	8.04958	1.1e-08	1.31e-07	9.64231
PIK3AP1	-1.57503	-7.8926	1.61e-08	1.8e-07	9.63299
EHD1	-0.398211	-8.05552	1.08e-08	1.29e-07	9.61178
ACAD11	-0.573856	-7.97109	1.33e-08	1.55e-07	9.60457
SMPDL3A	-0.786753	-7.94158	1.43e-08	1.65e-07	9.58899
DLD	-0.278966	-8.0357	1.13e-08	1.34e-07	9.57937
AKR1A1	-0.551918	-8.03668	1.13e-08	1.34e-07	9.56695
TAPBP	-0.784855	-7.92494	1.48e-08	1.7e-07	9.52941
BDH2	-0.510127	-7.92539	1.48e-08	1.7e-07	9.51813
STBD1	-0.622857	-7.95262	1.39e-08	1.61e-07	9.51123
ISG15	-1.7259	-7.98917	1.27e-08	1.49e-07	9.50608
PSPH	-0.746132	-7.90082	1.57e-08	1.77e-07	9.50137
ETFB	-0.514178	-7.99803	1.24e-08	1.46e-07	9.47749
CAMK2G	-0.491417	-7.85013	1.78e-08	1.97e-07	9.46588
TOMM34	-0.999917	-7.91546	1.52e-08	1.73e-07	9.45704
MYOF	1.0035	7.98674	1.28e-08	1.49e-07	9.45582
FAM83H	-0.651399	-7.83076	1.87e-08	2.06e-07	9.39899
DCN	1.59583	7.94666	1.41e-08	1.63e-07	9.38945
PCYT2	-0.567438	-7.92852	1.47e-08	1.69e-07	9.37559
STAT3	-0.497217	-7.90723	1.55e-08	1.75e-07	9.34891
GYG2	-1.1582	-7.80028	2.01e-08	2.2e-07	9.27474
GGT1	-0.615576	-7.85036	1.78e-08	1.97e-07	9.26529
S100A11	0.589797	7.91027	1.54e-08	1.75e-07	9.25852
NAPA	-0.527324	-7.89673	1.59e-08	1.78e-07	9.25453
ERP29	-0.494747	-7.90641	1.55e-08	1.75e-07	9.23808
PRSS22	-1.37755	-7.73193	2.38e-08	2.56e-07	9.21863
CFI	-0.856617	-7.77233	2.16e-08	2.34e-07	9.18059
IDE	-0.614948	-7.82302	1.9e-08	2.09e-07	9.1572
TF	-1.20112	-7.88455	1.64e-08	1.83e-07	9.07697
APOA4	-1.24292	-7.85276	1.77e-08	1.97e-07	9.0675
STARD10	-0.511324	-7.76622	2.19e-08	2.37e-07	9.03698
USP9X	-0.482024	-7.80059	2.01e-08	2.2e-07	8.9913
MCEE	-0.756013	-7.654	2.89e-08	3.07e-07	8.88016
SPAG1	-0.992336	-7.55973	3.64e-08	3.74e-07	8.83795
ARMT1	0.508894	7.70172	2.56e-08	2.74e-07	8.83412
NAMPT	-0.39843	-7.73693	2.35e-08	2.53e-07	8.83024
GDF15	-0.784901	-7.6292	3.07e-08	3.25e-07	8.82476
GALE	-0.569472	-7.72198	2.44e-08	2.61e-07	8.82121
IQGAP1	0.417308	7.75873	2.23e-08	2.41e-07	8.76699
IFI44L	-1.81947	-7.56607	3.59e-08	3.72e-07	8.75959
ENTPD5	-0.929135	-7.64082	2.98e-08	3.16e-07	8.74164
HDAC6	-0.754973	-7.61441	3.18e-08	3.34e-07	8.73218
CFL2	-0.487464	-7.62394	3.11e-08	3.27e-07	8.70852
AGA	-0.512843	-7.55589	3.68e-08	3.77e-07	8.68355
COTL1	0.93076	7.62609	3.09e-08	3.26e-07	8.61799
AQP1	1.38895	7.49589	4.27e-08	4.36e-07	8.61426
PTK7	0.757712	7.56465	3.6e-08	3.72e-07	8.58877
SLC25A20	-0.504506	-7.59141	3.37e-08	3.52e-07	8.53429
PON2	-0.790545	-7.57165	3.54e-08	3.68e-07	8.51261
PAFAH2	-1.04402	-7.49043	4.33e-08	4.41e-07	8.50707
GRHPR	-0.388035	-7.57881	3.48e-08	3.62e-07	8.46567
STX17	-0.821637	-7.39589	5.48e-08	5.49e-07	8.40496
AGL	-0.529839	-7.56121	3.63e-08	3.74e-07	8.36434
PSMB10	-0.616389	-7.36784	5.88e-08	5.87e-07	8.29095
CTSH	0.460778	7.47765	4.47e-08	4.54e-07	8.24543
ARHGEF10L	-0.875533	-7.35772	6.04e-08	6.01e-07	8.20398
EXOC6	-0.555889	-7.34083	6.3e-08	6.25e-07	8.20298
BPNT1	-0.402107	-7.42055	5.16e-08	5.18e-07	8.1345
HGD	-0.756371	-7.44068	4.9e-08	4.96e-07	8.10095
PPP1R9B	0.714321	7.2919	7.12e-08	6.95e-07	8.09261
AP3D1	-0.291845	-7.42055	5.16e-08	5.18e-07	8.05969
FABP1	-0.833884	-7.42153	5.14e-08	5.18e-07	8.05313
DNAJA3	-0.375991	-7.288	7.19e-08	7e-07	8.00896
SH3PXD2B	0.725763	7.31112	6.78e-08	6.68e-07	8.00068
GMDS	-0.471604	-7.33897	6.33e-08	6.26e-07	7.99886
GCHFR	-0.809915	-7.26776	7.57e-08	7.3e-07	7.9407
OCIAD1	-0.412512	-7.31376	6.74e-08	6.65e-07	7.91283
CAT	0.976716	7.24373	8.04e-08	7.7e-07	7.90036
SLC25A42	-1.14183	-7.16631	9.78e-08	9.07e-07	7.88989
MAPKAPK2	-0.445667	-7.23039	8.31e-08	7.94e-07	7.86028
NIT2	-0.566102	-7.30688	6.86e-08	6.71e-07	7.8474
GBP1	-0.727784	-7.19475	9.1e-08	8.63e-07	7.83115
FBP1	-0.721537	-7.2779	7.38e-08	7.14e-07	7.81515
NHLRC3	-0.666848	-7.18017	9.44e-08	8.83e-07	7.76325
SARM1	0.585821	7.17413	9.59e-08	8.91e-07	7.75656
PATJ	-0.55926	-7.14954	1.02e-07	9.36e-07	7.75598
BRAF	-0.601963	-7.13876	1.05e-07	9.53e-07	7.73618
SOD2	-0.897576	-7.26676	7.59e-08	7.3e-07	7.70824
GPX4	-0.387215	-7.15231	1.01e-07	9.35e-07	7.69293
NUDT9	-0.534067	-7.12813	1.08e-07	9.73e-07	7.64228
PKLR	-0.653624	-7.15088	1.02e-07	9.36e-07	7.63481
PKM	0.306039	7.30776	6.84e-08	6.71e-07	7.62742
TCAF1	-0.374865	-7.19409	9.11e-08	8.63e-07	7.62497
LIPH	-0.59334	-7.08903	1.19e-07	1.06e-06	7.62143
HLA-A	-1.06555	-7.19469	9.1e-08	8.63e-07	7.61236
AP3B1	-0.36417	-7.24977	7.92e-08	7.6e-07	7.60516
SEPTIN10	-0.468858	-7.19217	9.16e-08	8.63e-07	7.59563
PLS3	-0.355174	-7.27901	7.36e-08	7.14e-07	7.58325
AGFG2	-0.514805	-7.17738	9.51e-08	8.86e-07	7.57516
HTT	-0.463393	-7.12627	1.08e-07	9.76e-07	7.52967
SLC25A11	-0.500265	-7.18242	9.39e-08	8.82e-07	7.48883
PODXL	1.73607	7.14033	1.04e-07	9.53e-07	7.48484
LTBP1	0.8163	7.0541	1.3e-07	1.15e-06	7.47205
ALDH2	-0.37933	-7.19205	9.16e-08	8.63e-07	7.43948
STOM	-0.491144	-7.16195	9.89e-08	9.15e-07	7.43941
GPC4	0.560083	7.04995	1.31e-07	1.16e-06	7.43614
ASRGL1	-0.811357	-7.13847	1.05e-07	9.53e-07	7.43234
BOLA2	-0.432377	-7.13503	1.06e-07	9.59e-07	7.43215
DCXR	-0.469525	-7.14305	1.04e-07	9.49e-07	7.4214
LUM	1.31204	7.18037	9.44e-08	8.83e-07	7.39324
NDUFA8	-0.36239	-7.0993	1.16e-07	1.04e-06	7.35805
MMAB	-0.42798	-7.06093	1.28e-07	1.14e-06	7.35533
EIPR1	-0.427397	-7.01922	1.42e-07	1.25e-06	7.25655
CSTB	-0.569894	-7.04592	1.33e-07	1.17e-06	7.23331
GAA	-0.36276	-7.09508	1.17e-07	1.05e-06	7.231
LPGAT1	-0.795127	-6.95319	1.68e-07	1.47e-06	7.20289
ATG4A	-1.10746	-6.9315	1.78e-07	1.55e-06	7.17167
ARG2	1.21192	6.94756	1.71e-07	1.49e-06	7.15657
FKBP11	1.51973	6.88974	1.98e-07	1.7e-06	7.1225
SPTBN2	1.09901	7.07572	1.23e-07	1.1e-06	7.11766
SCPEP1	-0.383256	-6.9015	1.92e-07	1.66e-06	7.06157
DTX3L	-0.889315	-6.89486	1.95e-07	1.69e-06	7.02455
CTSD	-0.36885	-7.01834	1.42e-07	1.25e-06	7.00203
DNPEP	-0.463545	-6.93096	1.78e-07	1.55e-06	6.99979
ASNS	-0.375403	-6.96347	1.64e-07	1.44e-06	6.94957
SDSL	-0.608668	-6.83997	2.25e-07	1.91e-06	6.94857
C6	-0.924866	-6.82055	2.36e-07	1.99e-06	6.88912
ECHDC1	-0.436529	-6.88973	1.98e-07	1.7e-06	6.88545
SEMA3B	-0.861921	-6.84929	2.19e-07	1.87e-06	6.87733
PRAF2	0.71773	6.84483	2.22e-07	1.89e-06	6.83337
SPINK1	-1.35761	-6.77421	2.66e-07	2.21e-06	6.80416
VPS25	-0.380404	-6.83694	2.27e-07	1.92e-06	6.77353
ARHGAP18	-0.731742	-6.79002	2.56e-07	2.14e-06	6.6896
PDZK1	-0.648755	-6.80153	2.48e-07	2.08e-06	6.6375
S100A4	1.43976	6.72338	3.04e-07	2.49e-06	6.61961
CNN2	0.632807	6.82791	2.32e-07	1.96e-06	6.61581
PML	-0.410095	-6.77159	2.68e-07	2.22e-06	6.60655
PRDX3	-0.289421	-6.85563	2.16e-07	1.85e-06	6.58506
COPG1	-0.232224	-6.87473	2.06e-07	1.76e-06	6.57406
DBT	-0.596853	-6.78787	2.57e-07	2.14e-06	6.56241
S100A13	0.460977	6.78599	2.58e-07	2.15e-06	6.5281
CHMP2B	-0.579243	-6.67501	3.44e-07	2.78e-06	6.52761
TIMM9	0.713932	6.69217	3.29e-07	2.67e-06	6.49347
MAPRE1	-0.403959	-6.81185	2.42e-07	2.03e-06	6.47584
LBP	-0.611158	-6.68846	3.32e-07	2.69e-06	6.45056
CORO2A	-0.434927	-6.7331	2.96e-07	2.44e-06	6.43951
STK26	-0.395797	-6.73644	2.93e-07	2.42e-06	6.42842
UCHL3	-0.403961	-6.72187	3.05e-07	2.49e-06	6.40355
PPCS	-0.414568	-6.70594	3.18e-07	2.59e-06	6.3981
GYS1	-0.254857	-6.72533	3.02e-07	2.48e-06	6.3623
MARCKSL1	0.774753	6.66885	3.5e-07	2.81e-06	6.3546
GLRX	-0.595606	-6.71397	3.11e-07	2.54e-06	6.33894
AADAC	-0.469734	-6.65876	3.59e-07	2.86e-06	6.33232
ACTN4	0.355604	6.79879	2.5e-07	2.09e-06	6.30638
DDAH1	-0.655379	-6.68661	3.34e-07	2.7e-06	6.27533
NUBP2	-0.404395	-6.6479	3.69e-07	2.93e-06	6.26615
SNTB1	-0.469431	-6.65296	3.64e-07	2.9e-06	6.22395
RTCA	-0.389035	-6.64551	3.71e-07	2.94e-06	6.20807
AP1M2	-0.625583	-6.57429	4.47e-07	3.51e-06	6.19774
FBXO6	-0.393117	-6.56236	4.61e-07	3.59e-06	6.17867
NEDD4	-0.310412	-6.6609	3.57e-07	2.85e-06	6.17108
COL1A1	2.4683	6.66155	3.56e-07	2.85e-06	6.11436
NARS	-0.229541	-6.67129	3.47e-07	2.8e-06	6.10681
TRIM28	0.406601	6.64185	3.75e-07	2.96e-06	6.07297
FCHO2	-0.545165	-6.49085	5.55e-07	4.29e-06	6.06703
SERPINF2	-0.826814	-6.56271	4.6e-07	3.59e-06	6.04779
AGR2	-0.642347	-6.57486	4.46e-07	3.51e-06	5.97215
PKN1	-0.716352	-6.42142	6.65e-07	5.05e-06	5.96927
MDH2	0.22707	6.6387	3.78e-07	2.98e-06	5.96219
EPB41	-0.629932	-6.47837	5.73e-07	4.4e-06	5.85194
ECHS1	-0.265931	-6.56778	4.54e-07	3.56e-06	5.83254
EPB41L1	-0.523304	-6.44778	6.21e-07	4.73e-06	5.83162
RDX	-0.443972	-6.56512	4.57e-07	3.58e-06	5.83151
FKBP9	0.36389	6.49679	5.47e-07	4.24e-06	5.82645
OCRL	-0.726292	-6.37277	7.56e-07	5.71e-06	5.8128
TOLLIP	-0.386207	-6.47339	5.81e-07	4.44e-06	5.79866
NAGLU	-0.443237	-6.5032	5.37e-07	4.17e-06	5.69733
FIS1	-0.502408	-6.3543	7.93e-07	5.96e-06	5.67108
ACO1	-0.385827	-6.49042	5.56e-07	4.29e-06	5.62944
RIPK1	-0.651217	-6.27307	9.82e-07	7.23e-06	5.62888
LTA4H	-0.273791	-6.47877	5.73e-07	4.4e-06	5.62784
PTGES	1.64551	6.28551	9.5e-07	7.04e-06	5.60074
HADHA	-0.295515	-6.48477	5.64e-07	4.34e-06	5.54416
HMGB2	1.57853	6.30533	9.02e-07	6.74e-06	5.51045
FBXO22	-0.518889	-6.34753	8.07e-07	6.06e-06	5.49614
TFB2M	-0.763709	-6.2472	1.05e-06	7.58e-06	5.48711
GLRX5	0.346346	6.30944	8.92e-07	6.68e-06	5.48478
PGM1	-0.266254	-6.45497	6.1e-07	4.65e-06	5.47775
ACO2	-0.416444	-6.44531	6.25e-07	4.75e-06	5.46841
LGALS3	0.440044	6.40797	6.89e-07	5.22e-06	5.45613
NADK2	0.792037	6.25935	1.02e-06	7.4e-06	5.41099
B4GALT1	-0.538367	-6.2826	9.57e-07	7.06e-06	5.34825
KCTD12	0.991399	6.28387	9.54e-07	7.06e-06	5.32232
CAPN2	0.314263	6.36767	7.66e-07	5.77e-06	5.31596
DCAF8	-0.442124	-6.25496	1.03e-06	7.47e-06	5.30408
TPM1	0.668032	6.22898	1.1e-06	7.87e-06	5.2878
HTATSF1	0.56286	6.25103	1.04e-06	7.52e-06	5.28338
ABHD11	-0.322775	-6.25981	1.02e-06	7.4e-06	5.25098
SERPINA7	-0.801439	-6.25952	1.02e-06	7.4e-06	5.2427
ARAP1	-0.497874	-6.24146	1.07e-06	7.68e-06	5.24241
SAR1B	-0.434156	-6.29478	9.27e-07	6.91e-06	5.20829
SLC27A2	-0.520421	-6.20965	1.16e-06	8.23e-06	5.20368
CFH	-0.628415	-6.25241	1.04e-06	7.51e-06	5.19427
COBLL1	0.501211	6.29027	9.38e-07	6.98e-06	5.16847
BPHL	-0.420407	-6.2363	1.08e-06	7.74e-06	5.14722
HIBADH	-0.448926	-6.23883	1.07e-06	7.7e-06	5.14049
STK39	-0.450485	-6.22159	1.12e-06	7.99e-06	5.12971
HSD3B7	-0.542835	-6.11999	1.47e-06	1e-05	5.12436
PLIN2	-0.49776	-6.26434	1e-06	7.38e-06	5.11221
DHRS11	-0.891574	-6.12235	1.46e-06	1e-05	5.09229
MYO18A	-0.30265	-6.22225	1.12e-06	7.99e-06	5.0855
ANXA4	-0.645158	-6.28533	9.51e-07	7.04e-06	5.07825
HDHD2	-0.481797	-6.16004	1.32e-06	9.24e-06	5.07556
COA4	-0.615081	-6.08048	1.63e-06	1.1e-05	5.06656
ARF4	-0.668541	-6.26332	1.01e-06	7.38e-06	5.06451
DOP1B	-0.486754	-6.13601	1.41e-06	9.74e-06	5.06145
P3H4	0.47488	6.14931	1.36e-06	9.46e-06	5.04093
F2	-0.695667	-6.15719	1.33e-06	9.29e-06	5.00533
DPP9	-0.381952	-6.12186	1.46e-06	1e-05	4.97805
MYL6	0.381413	6.23928	1.07e-06	7.7e-06	4.9562
ENO1	0.354418	6.26093	1.01e-06	7.4e-06	4.91434
ARHGEF16	-0.790074	-6.0949	1.57e-06	1.06e-05	4.90506
UAP1L1	0.76174	6.06237	1.71e-06	1.15e-05	4.9015
ATP5PO	-0.499259	-6.18073	1.25e-06	8.84e-06	4.89838
ADAR	-0.301348	-6.16378	1.31e-06	9.2e-06	4.88934
NHLRC2	-0.333085	-6.1474	1.37e-06	9.49e-06	4.87629
PDCD6IP	-0.280049	-6.20275	1.18e-06	8.37e-06	4.87009
PI4KA	-0.286447	-6.13337	1.42e-06	9.79e-06	4.86543
LARS2	-0.634	-6.10904	1.51e-06	1.03e-05	4.83424
CMBL	-0.423706	-6.12128	1.46e-06	1e-05	4.83004
SUMF2	-0.478956	-6.12833	1.44e-06	9.88e-06	4.8287
WARS	0.395079	6.18019	1.25e-06	8.84e-06	4.80679
ADPRHL2	-0.777775	-6.1161	1.48e-06	1.01e-05	4.80202
HINT2	-0.448479	-6.07694	1.65e-06	1.1e-05	4.79988
SPR	-0.384257	-6.12908	1.43e-06	9.88e-06	4.79117
ATP6V1A	-0.261698	-6.15991	1.32e-06	9.24e-06	4.78028
PAPSS2	-0.660295	-6.16416	1.31e-06	9.2e-06	4.76225
A1CF	-0.742746	-6.04449	1.79e-06	1.2e-05	4.7546
UFL1	-0.253113	-6.10815	1.52e-06	1.03e-05	4.71985
SORD	-0.514833	-6.13702	1.41e-06	9.74e-06	4.69148
PDCD4	0.865935	6.09521	1.57e-06	1.06e-05	4.66955
HK2	-0.545255	-6.04112	1.81e-06	1.21e-05	4.66727
TGFBI	1.23919	6.1611	1.32e-06	9.24e-06	4.6627
MPI	-0.737632	-6.04806	1.78e-06	1.19e-05	4.62705
ELP3	-0.505015	-5.96592	2.21e-06	1.45e-05	4.60619
HSP90AA1	0.327014	6.11921	1.47e-06	1e-05	4.5815
KIF13B	-0.376025	-6.02769	1.88e-06	1.25e-05	4.56356
GSTA1	-0.764242	-6.01077	1.96e-06	1.3e-05	4.56114
PRDX5	-0.309761	-6.08525	1.61e-06	1.08e-05	4.54079
HLA-B	-0.817844	-6.00198	2.01e-06	1.32e-05	4.53103
RBM3	0.567601	5.92117	2.49e-06	1.62e-05	4.49509
MYH10	0.769246	5.89979	2.64e-06	1.71e-05	4.39565
FXR1	0.332081	5.95859	2.25e-06	1.47e-05	4.39269
DPP3	-0.290845	-6.00722	1.98e-06	1.31e-05	4.38157
PFKP	0.477024	6.0198	1.92e-06	1.27e-05	4.3753
ISYNA1	0.315917	5.97784	2.14e-06	1.41e-05	4.36749
PPIF	0.519413	5.95848	2.25e-06	1.47e-05	4.35998
GTF2H4	-0.570185	-5.83806	3.11e-06	1.97e-05	4.34222
BRK1	0.571896	5.89496	2.67e-06	1.73e-05	4.32328
PDXDC1	-0.375707	-5.97174	2.18e-06	1.43e-05	4.30884
SCLY	-0.709631	-5.81024	3.35e-06	2.11e-05	4.24069
PDE12	-0.341696	-5.81081	3.34e-06	2.11e-05	4.23224
RCN2	0.425965	5.92917	2.44e-06	1.59e-05	4.22763
NAT1	-0.688974	-5.77995	3.63e-06	2.27e-05	4.19208
FAM162A	-0.497824	-5.86258	2.91e-06	1.87e-05	4.16949
CPNE3	-0.281058	-5.88953	2.71e-06	1.75e-05	4.16393
GIGYF2	-0.380178	-5.79085	3.52e-06	2.21e-05	4.15937
CMTM6	0.484546	5.75518	3.87e-06	2.4e-05	4.13298
MVK	-0.393453	-5.79243	3.51e-06	2.21e-05	4.07059
MAL2	-0.453284	-5.72238	4.23e-06	2.6e-05	4.06766
LAMA2	0.926956	5.77103	3.71e-06	2.32e-05	4.06746
DBI	-0.557159	-5.86407	2.9e-06	1.86e-05	4.06723
TUBA4A	-0.462793	-5.85822	2.94e-06	1.88e-05	4.06578
DHRS1	-0.520408	-5.74171	4.02e-06	2.47e-05	4.06021
ING2	-0.709353	-5.74632	3.97e-06	2.45e-05	4.04805
MAPRE2	-0.279346	-5.83482	3.13e-06	1.98e-05	4.0417
OAT	-0.397859	-5.89425	2.67e-06	1.73e-05	4.01699
ESD	-0.264155	-5.85257	2.99e-06	1.9e-05	4.01187
TALDO1	-0.340875	-5.87859	2.79e-06	1.8e-05	3.99877
H2AFY2	0.405096	5.76934	3.73e-06	2.32e-05	3.99824
ARSA	0.436678	5.79039	3.53e-06	2.21e-05	3.99742
YIPF6	-1.07175	-5.6816	4.72e-06	2.86e-05	3.99652
DNM2	-0.277411	-5.87254	2.83e-06	1.82e-05	3.99629
CASP3	-0.480816	-5.80505	3.39e-06	2.14e-05	3.98472
FERMT2	0.424095	5.84307	3.06e-06	1.95e-05	3.97539
RNF14	-0.696726	-5.68893	4.63e-06	2.81e-05	3.96556
STXBP2	-0.327628	-5.85651	2.96e-06	1.89e-05	3.95579
BCL2L13	-0.440951	-5.72661	4.18e-06	2.57e-05	3.95429
RBMX	0.324688	5.85997	2.93e-06	1.88e-05	3.94988
NRBP2	-0.817502	-5.63908	5.29e-06	3.16e-05	3.91319
PEG10	-0.625146	-5.76472	3.78e-06	2.35e-05	3.83329
PTAR1	-0.792602	-5.64194	5.25e-06	3.14e-05	3.81337
NDUFS1	-0.267868	-5.76936	3.73e-06	2.32e-05	3.80731
GORASP2	-0.427133	-5.74885	3.94e-06	2.44e-05	3.77928
ITPRID2	0.564693	5.63309	5.37e-06	3.2e-05	3.74712
PARP4	-0.5186	-5.66793	4.89e-06	2.95e-05	3.74398
PCCB	-0.287814	-5.64783	5.16e-06	3.1e-05	3.70198
KYNU	-0.585789	-5.69845	4.51e-06	2.75e-05	3.69472
MMP9	1.32223	5.58639	6.09e-06	3.58e-05	3.66143
EFEMP2	0.6598	5.55785	6.57e-06	3.85e-05	3.66073
P4HA2	1.0379	5.7202	4.25e-06	2.61e-05	3.65857
TSG101	-0.282138	-5.64742	5.17e-06	3.1e-05	3.65463
ATP6V1B2	-0.247789	-5.70086	4.48e-06	2.73e-05	3.62249
NAPRT	-0.43907	-5.63986	5.27e-06	3.15e-05	3.61326
ANXA1	0.724047	5.74201	4.01e-06	2.47e-05	3.60802
PLCH1	0.363782	5.58094	6.18e-06	3.63e-05	3.59683
COPE	-0.27847	-5.71554	4.31e-06	2.63e-05	3.58501
PSMB3	-0.336778	-5.66936	4.87e-06	2.94e-05	3.57916
PFN2	0.567147	5.67678	4.78e-06	2.89e-05	3.57206
HSD17B10	-0.234734	-5.69052	4.61e-06	2.8e-05	3.54032
TIMP1	0.639125	5.60942	5.72e-06	3.39e-05	3.5147
HERC4	-0.259126	-5.58985	6.03e-06	3.55e-05	3.48783
GTPBP1	-0.526647	-5.52486	7.18e-06	4.16e-05	3.48407
ALDH6A1	0.254629	5.67619	4.79e-06	2.89e-05	3.45534
CDH6	-0.668803	-5.52137	7.25e-06	4.19e-05	3.44009
SH3BGRL2	-0.802165	-5.5503	6.71e-06	3.92e-05	3.43184
SUCLA2	-0.452412	-5.62266	5.52e-06	3.28e-05	3.42342
KCTD21	-0.397067	-5.50623	7.55e-06	4.34e-05	3.42087
PCOLCE	0.763457	5.45961	8.56e-06	4.86e-05	3.41721
SQOR	-0.503886	-5.59614	5.93e-06	3.5e-05	3.38434
FAM160A2	-0.621974	-5.47911	8.12e-06	4.65e-05	3.3667
PRODH	-0.589186	-5.45934	8.56e-06	4.86e-05	3.35382
CDC42BPB	0.493007	5.53323	7.02e-06	4.08e-05	3.34678
SFXN5	-0.439217	-5.41542	9.64e-06	5.38e-05	3.33913
ELP2	-0.565439	-5.50715	7.53e-06	4.34e-05	3.32005
ABAT	-0.419597	-5.60652	5.77e-06	3.41e-05	3.31153
ARL1	-0.321592	-5.57848	6.22e-06	3.64e-05	3.31094
RAPH1	0.479344	5.49958	7.68e-06	4.42e-05	3.29944
GALK1	-0.381862	-5.60269	5.83e-06	3.44e-05	3.29574
ACAA2	0.252799	5.62491	5.49e-06	3.27e-05	3.29536
CPT1A	-0.551729	-5.54494	6.8e-06	3.96e-05	3.29204
SDF4	-0.3862	-5.50751	7.52e-06	4.34e-05	3.2003
ASL	-0.420341	-5.52601	7.16e-06	4.15e-05	3.18874
RPS4Y1	2.265	5.42058	9.5e-06	5.32e-05	3.11817
IGF2	0.720864	5.34617	1.16e-05	6.31e-05	3.11317
ANXA8	-1.6553	-5.31643	1.26e-05	6.81e-05	3.10858
USO1	-0.257604	-5.54805	6.75e-06	3.93e-05	3.09321
KYAT1	-0.979378	-5.3653	1.1e-05	6.05e-05	3.08575
ATP6V1G1	-0.459825	-5.44225	8.97e-06	5.06e-05	3.08534
DDI2	-0.391274	-5.45833	8.59e-06	4.87e-05	3.0687
CPN1	-0.970116	-5.3337	1.2e-05	6.52e-05	3.03608
PDLIM2	0.429276	5.42298	9.44e-06	5.3e-05	3.01266
PRKAG1	-0.34978	-5.45469	8.67e-06	4.9e-05	3.01196
MAPK14	-0.291704	-5.41717	9.59e-06	5.36e-05	2.99714
USP14	-0.290875	-5.47557	8.2e-06	4.69e-05	2.98609
FABP5	0.767441	5.42542	9.38e-06	5.27e-05	2.98581
GART	-0.250102	-5.4794	8.11e-06	4.65e-05	2.96198
VPS4B	-0.512343	-5.45813	8.59e-06	4.87e-05	2.96058
LDAH	-0.782392	-5.37248	1.08e-05	5.95e-05	2.94334
PPP1CC	-0.510903	-5.38324	1.05e-05	5.81e-05	2.93876
GPC3	-0.315572	-5.37827	1.06e-05	5.88e-05	2.92608
FCSK	-0.367803	-5.27014	1.43e-05	7.6e-05	2.90928
TPR	0.347475	5.40897	9.8e-06	5.46e-05	2.90162
HNRNPA0	0.390816	5.36901	1.09e-05	6e-05	2.88826
TUBB4A	0.499845	5.33121	1.21e-05	6.55e-05	2.8812
PDCD10	-0.369646	-5.40914	9.8e-06	5.46e-05	2.87984
PNPT1	-0.304668	-5.35959	1.12e-05	6.14e-05	2.87688
B3GAT3	-1.04507	-5.29539	1.33e-05	7.17e-05	2.87203
CPPED1	-0.363035	-5.37422	1.08e-05	5.94e-05	2.85975
ALDOA	0.387903	5.46575	8.42e-06	4.8e-05	2.85848
LAMA1	0.469791	5.4737	8.24e-06	4.7e-05	2.85567
UFD1	-0.445763	-5.35585	1.13e-05	6.18e-05	2.83712
PPP4C	0.334849	5.26565	1.44e-05	7.65e-05	2.82564
ETFA	-0.35636	-5.4313	9.23e-06	5.2e-05	2.8172
CASP6	-0.393712	-5.3497	1.15e-05	6.26e-05	2.80938
UCHL5	-0.509991	-5.27884	1.39e-05	7.44e-05	2.80432
DYNC1LI1	-0.312434	-5.35777	1.13e-05	6.16e-05	2.79732
ARVCF	-0.418861	-5.23902	1.55e-05	8.19e-05	2.78036
HNRNPAB	0.50605	5.38422	1.05e-05	5.8e-05	2.77289
VSNL1	-0.466046	-5.26288	1.45e-05	7.7e-05	2.76366
PRDX1	-0.4251	-5.43394	9.17e-06	5.17e-05	2.76196
GPX1	-0.43829	-5.28889	1.35e-05	7.29e-05	2.73721
COL11A1	1.39106	5.26779	1.43e-05	7.63e-05	2.72569
NPM1	0.331532	5.39575	1.02e-05	5.65e-05	2.71166
ALG2	-0.403138	-5.28493	1.37e-05	7.35e-05	2.69155
NCL	0.359124	5.39268	1.02e-05	5.68e-05	2.63881
ACAA1	-0.485383	-5.35026	1.15e-05	6.26e-05	2.62949
ORM2	-0.598038	-5.17208	1.86e-05	9.68e-05	2.62622
PDAP1	0.527842	5.26594	1.44e-05	7.65e-05	2.62219
CPE	-0.577394	-5.21024	1.67e-05	8.8e-05	2.60023
INHBE	-0.504107	-5.28084	1.38e-05	7.41e-05	2.59713
CORO1C	0.184117	5.30971	1.28e-05	6.91e-05	2.52658
AGT	-0.885137	-5.28362	1.37e-05	7.37e-05	2.50009
GLO1	-0.483403	-5.31234	1.27e-05	6.87e-05	2.48434
PRRC1	-0.295162	-5.2704	1.42e-05	7.6e-05	2.46764
PRPSAP1	-0.430536	-5.17426	1.85e-05	9.65e-05	2.467
CLIC6	0.305905	5.26184	1.46e-05	7.71e-05	2.46581
TRAPPC8	-0.432625	-5.15368	1.95e-05	0.000101106	2.4617
TSNAX	-0.305443	-5.1694	1.87e-05	9.73e-05	2.43138
PRKAB2	-0.778469	-5.1362	2.05e-05	0.000105221	2.4258
METAP1	0.211887	5.223	1.62e-05	8.52e-05	2.42267
DHCR24	1.27013	5.16283	1.9e-05	9.88e-05	2.40144
LGALS2	-0.574846	-5.11951	2.14e-05	0.000109117	2.39308
TNS3	-0.38687	-5.14513	2e-05	0.000103163	2.38648
CAVIN1	0.363376	5.16899	1.87e-05	9.73e-05	2.38198
GET4	-0.387306	-5.12004	2.14e-05	0.000109117	2.36641
CCDC22	-0.287285	-5.14445	2e-05	0.000103203	2.31829
NEU1	-0.452828	-5.13241	2.07e-05	0.000106149	2.3151
TXNDC9	-0.408981	-5.12045	2.13e-05	0.000109117	2.28214
NUBP1	-0.493929	-5.11178	2.18e-05	0.000111099	2.26923
BID	-0.334178	-5.07806	2.39e-05	0.00012065	2.24906
APOA5	-0.425938	-5.04786	2.6e-05	0.000128883	2.23509
CLU	-0.586452	-5.22758	1.6e-05	8.43e-05	2.23044
PFKFB3	-0.726034	-5.02298	2.78e-05	0.000136885	2.21217
LNPK	0.620359	5.01405	2.85e-05	0.000139257	2.21172
USP10	-0.35589	-5.08682	2.34e-05	0.000118337	2.21051
ABHD5	-0.799149	-4.96292	3.27e-05	0.00015802	2.19298
MYL12B	0.35719	5.21706	1.64e-05	8.65e-05	2.18758
GMPR2	-0.422382	-5.11066	2.19e-05	0.000111274	2.17382
EPHX1	-0.574089	-5.19028	1.77e-05	9.25e-05	2.1589
DCP2	-0.359617	-5.01994	2.8e-05	0.000137822	2.15428
DAG1	-0.351918	-5.07714	2.4e-05	0.000120778	2.15238
COPB2	-0.213131	-5.19909	1.73e-05	9.05e-05	2.14763
SLC35E1	-0.813258	-4.98428	3.08e-05	0.000150088	2.13723
TBC1D8B	-0.415325	-5.01875	2.81e-05	0.000138071	2.13425
MFGE8	0.421886	5.14622	1.99e-05	0.00010301	2.1316
SLC9A3R1	0.481893	5.17244	1.85e-05	9.68e-05	2.12512
HPRT1	-0.842403	-5.03105	2.72e-05	0.000134307	2.1111
NAGA	-0.589382	-5.06201	2.5e-05	0.000125102	2.10922
EXD1	0.429257	4.96269	3.27e-05	0.00015802	2.10249
ARFIP1	-0.356225	-5.05474	2.55e-05	0.000126866	2.10237
CYP3A7	0.982892	5.12538	2.11e-05	0.000108026	2.06309
EBP	-0.487129	-5.04967	2.58e-05	0.000128434	2.05842
DARS	-0.217582	-5.13982	2.03e-05	0.000104347	2.04494
TXNDC17	-0.804268	-5.06803	2.46e-05	0.000123408	2.03318
UBA5	-0.798307	-5.05535	2.54e-05	0.000126837	2.01368
TOMM20	0.28189	4.94928	3.39e-05	0.000163181	2.00601
SRSF4	0.358251	5.02546	2.76e-05	0.00013616	1.99734
RAN	0.216161	5.11848	2.15e-05	0.000109263	1.98983
NUCKS1	0.586703	4.97584	3.15e-05	0.000153133	1.98675
CLIP2	-0.489324	-4.99122	3.03e-05	0.000147914	1.97305
LYPLA1	-0.762607	-5.03345	2.7e-05	0.000133624	1.96709
ACOT1	-0.654494	-5.07127	2.44e-05	0.000122534	1.94658
COASY	-0.201287	-5.05887	2.52e-05	0.000125812	1.94494
ACOT8	-0.657319	-4.94514	3.43e-05	0.000164794	1.9282
NUP88	-0.490348	-4.90742	3.8e-05	0.000180517	1.91803
MMP2	0.609364	5.01528	2.84e-05	0.000138986	1.89009
RRBP1	0.213809	5.1231	2.12e-05	0.000108535	1.88554
TPM4	0.424061	5.08498	2.35e-05	0.000118756	1.87513
APOB	-0.5722	-5.10519	2.22e-05	0.000112768	1.86208
CNPY3	0.302516	4.9426	3.45e-05	0.000165704	1.84559
S100A10	0.427459	5.06759	2.46e-05	0.000123408	1.8402
CAPN1	-0.157238	-5.08065	2.38e-05	0.000119978	1.8355
SERPING1	-0.475746	-5.01712	2.82e-05	0.000138489	1.80362
FHL3	0.530991	4.86271	4.28e-05	0.000200877	1.79933
GJA1	0.647546	4.87032	4.2e-05	0.00019717	1.79434
NT5DC1	-0.573095	-4.85583	4.36e-05	0.000204226	1.78932
BLVRB	-0.435991	-4.98795	3.05e-05	0.00014902	1.78232
NDUFA4	-0.362518	-4.92399	3.63e-05	0.000173546	1.76655
ARRB1	-0.280201	-4.98623	3.07e-05	0.000149507	1.75993
DNPH1	-0.679303	-4.93551	3.52e-05	0.000168681	1.75942
ENPP2	-0.884388	-4.82783	4.71e-05	0.000217973	1.75052
PSMB9	-0.80812	-4.83309	4.64e-05	0.000215177	1.74343
SRI	-0.244692	-4.96928	3.21e-05	0.000155654	1.72495
MMAA	-0.812943	-4.82428	4.75e-05	0.000219789	1.71741
PIK3R2	-0.658729	-4.84509	4.49e-05	0.000208862	1.69783
UFM1	-0.415887	-4.90289	3.84e-05	0.000182252	1.67546
FASN	-0.193059	-5.06129	2.5e-05	0.00012517	1.66705
LPCAT1	0.768196	4.87797	4.11e-05	0.000193908	1.64812
HOOK1	-0.370069	-4.86244	4.29e-05	0.000200877	1.61673
SFRP1	0.824274	4.796	5.13e-05	0.000235547	1.61645
DUSP3	-0.263093	-4.9331	3.54e-05	0.000169553	1.61598
PAICS	0.295008	4.978	3.14e-05	0.00015245	1.61558
ECPAS	-0.226345	-4.96012	3.29e-05	0.000158686	1.60509
KRT18	-0.42904	-5.04586	2.61e-05	0.0001294	1.57889
PRPSAP2	-0.282347	-4.88737	4.01e-05	0.000189548	1.57243
RMDN2	-1.39151	-4.74312	5.92e-05	0.000267731	1.56141
SCFD1	-0.324467	-4.88591	4.02e-05	0.000190046	1.50947
UBA6	-0.18825	-4.92345	3.63e-05	0.000173564	1.49897
SCOC	-0.476222	-4.80981	4.94e-05	0.000227958	1.49058
METAP2	-0.557792	-4.79084	5.2e-05	0.000237776	1.47785
ANP32E	0.316286	4.79576	5.13e-05	0.000235547	1.47675
ATP5F1A	-0.254407	-4.96193	3.28e-05	0.000158129	1.44604
SNX24	-0.480163	-4.72469	6.22e-05	0.000278895	1.42746
CAD	0.696989	4.90232	3.85e-05	0.000182285	1.42301
CPM	-0.373934	-4.73223	6.09e-05	0.000274448	1.3905
GMPPA	-0.510378	-4.80579	5e-05	0.000230148	1.36961
CYP51A1	-0.471755	-4.84729	4.47e-05	0.000208172	1.36899
CTNNA1	-0.15255	-4.90631	3.81e-05	0.000180813	1.36584
RPL27A	0.809052	4.81928	4.82e-05	0.000222488	1.35502
CD151	0.426533	4.72751	6.17e-05	0.000277359	1.34616
SEC31A	-0.282659	-4.90933	3.78e-05	0.000179829	1.33693
TMA7	0.723768	4.79297	5.17e-05	0.000237024	1.32585
FAM114A2	-0.318341	-4.72721	6.18e-05	0.000277359	1.32368
PSMD12	0.206965	4.87502	4.14e-05	0.000195198	1.31503
H2AFX	0.420014	4.87278	4.17e-05	0.000196122	1.30333
ARL2BP	-0.332075	-4.74138	5.94e-05	0.000268645	1.29682
CDH17	-0.447162	-4.67829	7.05e-05	0.000311784	1.29587
CYP3A5	-0.856415	-4.63306	7.96e-05	0.000344097	1.2956
NDUFS8	-0.74166	-4.77592	5.41e-05	0.0002466	1.29296
GAPDH	0.246727	4.90983	3.77e-05	0.000179828	1.26638
ATP5F1D	-0.380716	-4.66049	7.4e-05	0.000323497	1.24895
PGP	-0.327209	-4.7503	5.8e-05	0.000263258	1.24369
MTM1	-0.471314	-4.66207	7.36e-05	0.000322912	1.24155
NIPSNAP1	-0.332723	-4.84572	4.48e-05	0.000208782	1.23972
PLOD1	0.333593	4.85039	4.43e-05	0.000206706	1.23871
CNOT7	-0.221639	-4.70091	6.63e-05	0.00029478	1.23822
YBX3	0.570086	4.68199	6.98e-05	0.000309072	1.23468
NLRP2	0.744351	4.64034	7.81e-05	0.000338644	1.19512
MST1L	-0.729989	-4.59527	8.82e-05	0.000377812	1.18414
ISOC2	-0.208677	-4.70566	6.55e-05	0.000291394	1.17772
LAMB1	0.531538	4.85305	4.4e-05	0.000205499	1.17038
CTSA	-0.196968	-4.79202	5.18e-05	0.000237328	1.16697
ADK	-0.271232	-4.79692	5.12e-05	0.000235426	1.16323
DPEP1	0.754407	4.71247	6.43e-05	0.000286804	1.15736
NFU1	-0.341216	-4.64134	7.79e-05	0.00033815	1.15549
ANKRD49	-0.503516	-4.59261	8.88e-05	0.000379619	1.14045
PPIB	0.283262	4.83461	4.62e-05	0.000214578	1.14033
PRCP	0.328543	4.73908	5.98e-05	0.000269979	1.12121
TXNL1	-0.364988	-4.70596	6.54e-05	0.000291394	1.11729
CDV3	0.31789	4.7157	6.37e-05	0.000284668	1.1043
PRXL2A	-0.397632	-4.77126	5.48e-05	0.000249407	1.08629
RUFY1	-0.452268	-4.66626	7.28e-05	0.000320073	1.08085
ST13	-0.334289	-4.77953	5.36e-05	0.000244836	1.06604
SMPD1	-0.439698	-4.55368	9.87e-05	0.00041711	1.05262
LARP4B	-0.293794	-4.65975	7.41e-05	0.000323741	1.03989
DSG2	0.399936	4.75139	5.79e-05	0.000262825	1.01742
MGAT1	-0.40366	-4.6507	7.59e-05	0.000330933	1.01429
IFT27	-0.314262	-4.54819	0.000100143	0.000422321	0.982512
POR	-0.39448	-4.73206	6.1e-05	0.000274448	0.982457
SLC26A2	-1.68213	-4.57735	9.26e-05	0.000394018	0.979886
WDR61	-0.282509	-4.67098	7.19e-05	0.000316809	0.968302
OLA1	-0.253488	-4.72079	6.28e-05	0.000281137	0.945654
NOP56	0.200132	4.68769	6.87e-05	0.000304731	0.94409
CKB	0.557784	4.7763	5.41e-05	0.0002466	0.940958
PLOD2	0.871358	4.69894	6.67e-05	0.000295984	0.925399
VTN	-0.49574	-4.74602	5.87e-05	0.00026598	0.923942
ALCAM	0.48498	4.60678	8.55e-05	0.000368049	0.900959
AFAP1L2	0.812515	4.5649	9.57e-05	0.000406139	0.888472
B3GLCT	-0.831067	-4.52656	0.000106158	0.000445561	0.883186
HSPA1B	-0.359786	-4.72278	6.25e-05	0.000279982	0.859403
OSBPL2	-0.3703	-4.51364	0.00010992	0.000460804	0.830433
COMT	-0.484998	-4.67466	7.12e-05	0.000314463	0.826097
SEC23IP	-0.243221	-4.66276	7.35e-05	0.000322719	0.820046
PEX6	-0.449925	-4.48225	0.000119623	0.000497352	0.80018
FKBP4	0.273978	4.64739	7.66e-05	0.000333491	0.790557
TTC38	-0.414524	-4.60943	8.49e-05	0.000365874	0.789309
COL1A2	2.28111	4.6612	7.38e-05	0.000323272	0.771731
AP2B1	-0.201138	-4.67233	7.16e-05	0.000316053	0.769109
PSMA1	-0.358256	-4.66991	7.21e-05	0.000317337	0.757259
RBBP9	-0.442994	-4.55488	9.84e-05	0.000416584	0.756981
SRSF1	0.284219	4.63734	7.87e-05	0.000340564	0.749182
HEXA	-0.270735	-4.64432	7.73e-05	0.000335849	0.736212
SBDS	-0.229531	-4.59432	8.84e-05	0.000378327	0.731632
SNRPD2	0.230912	4.57989	9.19e-05	0.000391925	0.729729
RO60	0.209635	4.60975	8.48e-05	0.000365874	0.719147
EPM2A	-0.491931	-4.41772	0.000142322	0.000580121	0.718
SETD3	0.331013	4.5546	9.84e-05	0.000416584	0.715025
GSTO1	-0.313027	-4.65764	7.45e-05	0.00032519	0.71312
COG5	-0.309	-4.54025	0.000102311	0.000430951	0.698596
ALYREF	0.446801	4.60077	8.69e-05	0.00037316	0.697677
COG3	-0.579606	-4.53103	0.000104886	0.000440747	0.697499
NPLOC4	-0.287061	-4.60508	8.59e-05	0.000369288	0.688911
PPME1	-0.273143	-4.59725	8.77e-05	0.000376262	0.681843
MTHFR	-0.629282	-4.39197	0.00015253	0.000615343	0.680551
OLFML3	0.496361	4.63767	7.87e-05	0.000340564	0.678396
GRB2	-0.432453	-4.48935	0.000117357	0.000489081	0.649283
FAM169A	-0.613849	-4.48624	0.000118344	0.000492611	0.647657
TOR1B	-0.565015	-4.5053	0.000112419	0.000470721	0.642664
MPC2	-0.709146	-4.43813	0.000134714	0.000553582	0.631973
LGALS1	1.04955	4.5911	8.92e-05	0.000380713	0.631708
SYNRG	-0.923968	-4.41232	0.000144406	0.000587453	0.616635
FSTL1	0.424512	4.50319	0.000113061	0.000472847	0.611562
CBX5	0.272586	4.42691	0.000138846	0.00056792	0.590873
NCBP2AS2	2.87911	4.4735	0.000122478	0.000506834	0.576579
H2AFZ	0.283369	4.49348	0.000116058	0.00048481	0.566251
TOMM7	0.380311	4.40225	0.00014837	0.000601374	0.558631
TLR9	-0.498657	-4.4122	0.000144453	0.000587453	0.521702
PKP2	0.231254	4.57702	9.27e-05	0.000394018	0.518078
2002-03-01	-0.863113	-4.47253	0.000122796	0.000507557	0.499496
PPL	-0.386899	-4.57233	9.38e-05	0.000398557	0.483546
ITPR3	0.347684	4.47837	0.000120881	0.000500814	0.481913
GOLGA5	0.347386	4.3477	0.000171805	0.000681437	0.478253
GDAP2	-0.928389	-4.35867	0.000166818	0.00066389	0.461571
TOR2A	-0.592118	-4.33924	0.000175755	0.000694763	0.454052
APRT	-0.246107	-4.53163	0.000104716	0.000440557	0.45372
AEBP1	0.463001	4.46041	0.000126872	0.000523791	0.43196
FTCD	-0.342164	-4.48072	0.000120118	0.00049882	0.428647
INTS2	-0.449465	-4.33963	0.000175574	0.000694763	0.425304
KTN1	0.296787	4.54973	9.97e-05	0.000421075	0.422187
FBLIM1	0.360089	4.39907	0.000149647	0.000605095	0.398495
GOSR1	-0.355675	-4.31933	0.000185411	0.000725627	0.393417
MAP3K2	-0.411159	-4.3339	0.000178297	0.000701116	0.368525
STAT6	-0.438982	-4.43192	0.000136987	0.000561616	0.356845
LZTS3	2.50072	4.30039	0.000195082	0.000758437	0.328675
DRG1	0.152148	4.44616	0.000131835	0.000543014	0.327618
TNPO2	-0.37378	-4.39844	0.000149899	0.000605422	0.293509
ASCC3	-0.222229	-4.42111	0.000141031	0.000575522	0.268367
UBR1	-0.506907	-4.31214	0.000189027	0.000737329	0.251373
IDI1	-0.492703	-4.42241	0.000140537	0.000574169	0.238069
MCTS1	-0.44923	-4.43254	0.000136758	0.000561329	0.236946
CCDC58	-0.302495	-4.29934	0.000195629	0.000759728	0.230314
PYGB	-0.251517	-4.49038	0.000117032	0.000488303	0.221864
SARS	-0.230607	-4.47912	0.000120637	0.000500391	0.220214
GLTPD2	-0.702804	-4.32409	0.000183056	0.000718801	0.217834
SDF2	0.397835	4.357	0.000167565	0.000666112	0.190579
UBAP2	-0.893244	-4.1801	0.000269266	0.000999566	0.179062
SARG	-0.487979	-4.31529	0.000187435	0.000731928	0.17365
SNX4	-0.615525	-4.25561	0.000219976	0.000842246	0.168724
IGFBP7	-1.09968	-4.33565	0.000177459	0.000700717	0.157835
CRTAP	0.586023	4.42705	0.000138794	0.00056792	0.156055
KIF5B	0.141494	4.44136	0.000133548	0.000549426	0.148127
NAXD	-0.348178	-4.23054	0.000235264	0.000888273	0.147079
PARP1	0.281378	4.37469	0.000159786	0.000640959	0.146912
SHOC2	-0.47364	-4.27692	0.000207759	0.00080102	0.145096
DTNA	-0.490201	-4.24325	0.000227383	0.000863838	0.144289
NNMT	0.283449	4.40963	0.000145452	0.000590838	0.139044
COG1	-0.694059	-4.31773	0.000186207	0.000727936	0.129469
PSMA5	-0.329736	-4.40125	0.00014877	0.000602236	0.124849
FTO	-0.372727	-4.27676	0.000207848	0.00080102	0.1204
AIP	-0.311457	-4.30651	0.000191903	0.0007469	0.119404
GMPPB	-0.33733	-4.36195	0.000165351	0.000659538	0.118981
LRBA	-0.218299	-4.40221	0.000148387	0.000601374	0.114561
LAMC1	0.497092	4.45034	0.000130357	0.000537553	0.110746
STAMBP	0.385069	4.2778	0.000207269	0.000800535	0.109035
FN3KRP	0.311278	4.25149	0.000222418	0.000849757	0.108197
EXOC7	-0.249986	-4.33411	0.000178195	0.000701116	0.103739
ANGPTL3	-0.488584	-4.33378	0.000178354	0.000701116	0.101386
PGRMC2	0.686462	4.37807	0.000158341	0.000636606	0.0966508
CRYM	-0.393629	-4.27058	0.000211321	0.000812631	0.0839743
PFKM	0.3526	4.36703	0.000163111	0.000652075	0.0763695
FBN2	1.35723	4.38088	0.000157148	0.000633249	0.0436774
GPC6	0.498452	4.2314	0.00023472	0.000887168	0.0342274
APOOL	-0.871692	-4.26104	0.000216796	0.000832779	0.0311018
CMPK2	-0.799242	-4.24592	0.000225765	0.000859755	0.0309995
AKAP12	0.379103	4.29569	0.000197555	0.000766367	0.027763
ECD	-0.398665	-4.19005	0.000262194	0.000978452	0.0229553
BAIAP2L1	-0.367606	-4.24649	0.000225417	0.000859359	0.0167385
AP2A2	-0.33699	-4.37742	0.000158617	0.00063699	0.016464
BROX	-0.224245	-4.24443	0.00022667	0.000862271	-0.000433763
NIPSNAP3A	-0.673802	-4.33418	0.00017816	0.000701116	-0.00132046
CDC42	0.426738	4.3201	0.000185028	0.000724931	-0.0042932
GUSB	-0.517956	-4.32334	0.000183424	0.000719445	-0.0185754
BCCIP	-0.790476	-4.20947	0.000248916	0.000933832	-0.0197641
FKBP15	-0.282657	-4.2002	0.000255174	0.000955279	-0.0282989
PFAS	0.273386	4.22336	0.000239829	0.000902615	-0.0307446
SLC30A7	-0.478467	-4.2523	0.000221939	0.000848843	-0.0490445
RPS3	0.158186	4.36973	0.000161929	0.000648082	-0.0653034
ILF3	0.209846	4.36133	0.000165626	0.000659892	-0.0770158
PFDN5	-0.250234	-4.22761	0.000237113	0.000894298	-0.0899278
APOA1	-0.865911	-4.37915	0.000157881	0.000635479	-0.0902649
GSTM2	-0.495859	-4.27618	0.00020817	0.000801386	-0.0945575
TUBA1A	0.225318	4.36518	0.000163923	0.00065458	-0.0948406
BSDC1	-0.293041	-4.19707	0.000257319	0.00096229	-0.104678
PPIG	-0.421309	-4.11763	0.000318181	0.00115923	-0.106501
APPL2	-0.308466	-4.15926	0.000284698	0.00105243	-0.111604
ABLIM1	-0.30945	-4.19047	0.000261901	0.000978392	-0.113441
MYDGF	-0.355424	-4.34035	0.000175231	0.000694247	-0.117207
C1RL	-0.380824	-4.13088	0.000307122	0.00112474	-0.121043
CIAO2A	-0.274215	-4.18609	0.00026499	0.0009868	-0.13647
RANGAP1	-0.332777	-4.2778	0.000207269	0.000800535	-0.136767
CIB1	-0.316188	-4.11537	0.0003201	0.00116502	-0.14118
ACSL3	0.674734	4.24761	0.000224744	0.000857717	-0.145622
PDIA3	0.158726	4.37155	0.000161141	0.00064566	-0.157397
ARL6IP5	0.559992	4.25668	0.000219345	0.000840742	-0.165589
MYO7A	-0.45061	-4.17015	0.000276525	0.00102436	-0.167225
HCCS	-0.405289	-4.08753	0.000344783	0.0012446	-0.16818
RIPOR1	0.593162	4.06187	0.000369181	0.0013192	-0.168839
PGK1	-0.304284	-4.35503	0.000168457	0.000668905	-0.177312
F11R	0.442513	4.25796	0.000218593	0.00083877	-0.189485
ARSE	-0.453349	-4.0689	0.000362332	0.0013013	-0.190138
RPL37A	0.809883	4.28791	0.000201722	0.000780817	-0.199308
SLC15A2	-0.402714	-4.15301	0.000289495	0.00106776	-0.201822
PTGS1	-1.95003	-4.09607	0.000337016	0.0012203	-0.210825
CCDC90B	-0.688612	-4.08419	0.000347862	0.00125443	-0.216994
DNM1L	-0.231131	-4.29451	0.000198185	0.000767966	-0.225009
RAD50	-0.34705	-4.16536	0.000280095	0.0010365	-0.239981
PGD	-0.185385	-4.31059	0.000189812	0.000739575	-0.241519
UBXN4	-0.768547	-4.15268	0.000289751	0.00106776	-0.249441
POLR2C	-0.289709	-4.1304	0.000307511	0.00112499	-0.261606
RHOG	0.346093	4.07303	0.00035836	0.00128834	-0.268225
MAP3K7	-0.326051	-4.06613	0.000365008	0.00130825	-0.276282
TRAPPC3	-0.208057	-4.18741	0.000264054	0.000984352	-0.309635
OXSR1	-0.236777	-4.24295	0.00022757	0.000863838	-0.310488
RAB34	0.600199	4.02225	0.000410236	0.00144833	-0.325615
GLB1	-0.242838	-4.23538	0.00023223	0.000880581	-0.328943
DNAJA1	-0.250831	-4.18224	0.000267732	0.000994917	-0.339077
PELP1	-0.738845	-4.14873	0.00029282	0.00107682	-0.353567
TNKS1BP1	0.326933	4.23225	0.000234187	0.000886099	-0.35774
MLYCD	-0.640426	-4.05275	0.000378258	0.00134326	-0.358301
GCA	-0.36807	-4.12713	0.000310209	0.00113252	-0.363699
COX7C	-0.622227	-4.05589	0.000375108	0.00133632	-0.367528
PTTG1IP	0.406889	4.06496	0.000366153	0.00131103	-0.372949
PGLS	-0.235233	-4.22538	0.000238536	0.000898704	-0.379569
KIAA0319L	-0.417626	-4.10225	0.000331509	0.00120406	-0.385759
PSME3	-0.234916	-4.1531	0.000289424	0.00106776	-0.392414
GALNS	-0.338624	-4.09076	0.000341819	0.00123516	-0.393806
QSOX1	-0.367612	-4.14695	0.00029422	0.00108084	-0.395858
LMNB1	0.271454	4.21112	0.000247817	0.000931687	-0.39624
SLC3A2	0.45948	4.233	0.000233714	0.000885258	-0.406418
GPN1	-0.514936	-3.96999	0.000471331	0.00163593	-0.421081
HNRNPL	0.234747	4.2099	0.000248632	0.000933758	-0.421115
SLC17A5	0.447861	4.06217	0.000368885	0.0013192	-0.448463
XPOT	0.328146	4.10328	0.000330601	0.001202	-0.450058
MPDZ	-0.84855	-3.99296	0.000443441	0.00155469	-0.450864
BTD	-0.484353	-3.97237	0.000468356	0.00162911	-0.468155
PGRMC1	0.72935	4.18407	0.000266426	0.000991105	-0.471522
SPON2	0.583795	4.09658	0.000336556	0.00121989	-0.474038
COMMD7	-0.586547	-3.93392	0.000518623	0.00177426	-0.47833
DNAJC3	-0.372832	-4.17704	0.000271483	0.00100674	-0.480817
CORO7	-0.261969	-4.11867	0.000317298	0.0011572	-0.498417
PAK2	-0.149432	-4.12781	0.000309647	0.00113164	-0.504739
CLIC1	-0.224206	-4.20492	0.000251964	0.000944264	-0.505527
GSK3B	0.24236	4.04976	0.000381275	0.00135148	-0.505661
FASTKD2	-0.669928	-3.96368	0.000479286	0.00165572	-0.506498
BCAP31	0.645401	4.13463	0.000304056	0.00111505	-0.514914
TFG	-0.330165	-4.15203	0.000290249	0.00106848	-0.515812
FAM177A1	-0.773055	-3.97999	0.000458986	0.00160124	-0.515977
GLRX3	-0.411093	-4.13451	0.000304161	0.00111505	-0.529802
NAPG	-0.342375	-4.03381	0.000397808	0.00140726	-0.534444
THEM6	-0.349297	-3.96666	0.00047551	0.00164669	-0.551544
FAM20B	-0.316004	-4.02705	0.00040503	0.00143138	-0.575049
EMC7	-0.363561	-4.01448	0.000418793	0.00147492	-0.575378
MRPL27	0.33438	3.95784	0.000486759	0.00167825	-0.581409
SELENOO	-0.715733	-3.90064	0.000566382	0.00191357	-0.59038
LSM4	-0.321595	-4.05845	0.000372552	0.00132877	-0.602402
NUDT21	-0.296132	-4.06838	0.000362829	0.00130177	-0.616327
LGALS8	-0.411728	-3.93995	0.000510406	0.00175294	-0.631399
ITPA	-0.263404	-4.05352	0.00037748	0.00134207	-0.637356
PDCD6	-0.257537	-4.0369	0.00039455	0.00139713	-0.653624
COL2A1	1.5809	3.98107	0.000457669	0.00159981	-0.654129
TAP2	-0.501048	-3.92763	0.000527333	0.00179537	-0.65896
CGN	-0.476129	-4.07588	0.000355652	0.00127991	-0.681117
OGFR	-0.262724	-3.91524	0.000544919	0.00184812	-0.681558
KIF21A	-0.446792	-3.92838	0.000526291	0.00179355	-0.68284
STK24	-0.66083	-3.96197	0.00048146	0.0016616	-0.693003
HSD17B2	0.550788	4.0207	0.000411928	0.00145285	-0.705563
ATP7B	0.774941	3.98025	0.000458665	0.00160124	-0.707063
SPRYD4	-0.30488	-3.87323	0.000608936	0.00203401	-0.744007
HSPB1	0.335804	4.09792	0.000335355	0.00121678	-0.753015
PSMD13	0.157104	4.05531	0.000375689	0.00133704	-0.75788
CAPNS1	0.213902	4.09413	0.000338768	0.00122539	-0.760273
NFKB1	-0.4045	-3.89311	0.00057777	0.00194091	-0.763939
ASCC1	-0.28522	-3.88383	0.000592133	0.00198539	-0.770359
PCMT1	-0.309353	-4.05839	0.000372611	0.00132877	-0.780496
FHOD1	0.37964	3.8991	0.000568704	0.00191958	-0.799926
AP2S1	-0.233312	-3.95472	0.000490804	0.0016889	-0.817284
RALGAPB	-0.435103	-3.91911	0.000539368	0.00183281	-0.828664
RANBP1	0.311305	3.98585	0.000451895	0.00158118	-0.828792
PABPC1	-0.221395	-4.0804	0.000351392	0.00126587	-0.834836
SPINT1	-0.346441	-4.01428	0.00041902	0.00147492	-0.838558
PHLDB2	0.625068	3.80644	0.000726223	0.00236738	-0.844476
DUS2	-0.336589	-3.85718	0.0006353	0.00210614	-0.851139
GALNT1	0.520346	3.91031	0.000552074	0.00186713	-0.856239
ARMC6	-0.330712	-3.86529	0.000621839	0.00206928	-0.866231
MTAP	-0.257441	-3.93268	0.000520324	0.00177669	-0.868612
SLK	-0.241996	-3.93718	0.000514159	0.00176241	-0.874875
ETFDH	-0.310886	-3.97731	0.000462255	0.00160947	-0.879213
ARCN1	-0.169552	-4.05243	0.000378577	0.00134326	-0.885769
GCLC	-0.372558	-3.86562	0.000621312	0.00206928	-0.886942
KHDRBS1	0.254955	4.01081	0.000422899	0.00148709	-0.890672
POLR2B	-0.338497	-3.97741	0.000462135	0.00160947	-0.891587
IMPA1	-0.258636	-3.97057	0.000470605	0.00163532	-0.894613
GALNT7	0.429957	3.88228	0.000594553	0.00199161	-0.90431
TIAL1	-0.444632	-3.84818	0.000650569	0.00214469	-0.906849
PLEKHA1	-0.470019	-3.80214	0.000734474	0.00239008	-0.911609
DDX19B	-0.477591	-3.84836	0.000650255	0.00214469	-0.919579
TSPO	0.698845	3.83837	0.000667624	0.00219729	-0.925559
PCBP1	-0.177783	-4.01012	0.000423678	0.00148743	-0.927217
DCAF1	-0.555275	-3.83349	0.00067626	0.0022211	-0.932019
CLIC4	0.27972	4.00998	0.000423838	0.00148743	-0.933441
TES	0.242139	3.96968	0.000471707	0.00163593	-0.934559
PTMS	0.347156	3.78667	0.000764978	0.00246889	-0.946261
BAX	0.192136	3.87377	0.000608081	0.00203307	-0.949761
NUDT12	-0.310884	-3.83829	0.000667766	0.00219729	-0.961217
PITPNA	-0.229057	-3.91029	0.000552109	0.00186713	-0.971321
AGPAT4	0.618783	3.79477	0.000748856	0.00243017	-0.997848
PPP2R5E	0.206124	3.86242	0.000626574	0.00208239	-1.00355
SLC1A5	0.469998	3.82209	0.000696887	0.00228281	-1.00566
GGCT	-0.286132	-3.91608	0.00054371	0.00184579	-1.00879
UFC1	-0.287478	-3.87994	0.000598247	0.00200209	-1.01555
ATP5IF1	-0.385038	-3.93828	0.000512663	0.00175898	-1.02431
NFKB2	-0.742788	-3.77631	0.000786106	0.00252096	-1.02483
ALDOC	-0.258689	-3.93267	0.000520338	0.00177669	-1.0264
PSMB2	-0.225678	-3.93496	0.000517192	0.00177108	-1.03535
HMGCL	-0.279599	-3.89831	0.00056989	0.00191991	-1.03693
GLS	0.710634	3.88443	0.000591189	0.0019841	-1.03859
DCAKD	0.449436	3.76111	0.000818118	0.00261177	-1.03868
SEC14L2	-0.752829	-3.86219	0.000626958	0.00208239	-1.044
SNRPGP15	0.265436	3.92096	0.000536727	0.0018256	-1.04575
RPL15	0.520299	3.98918	0.000447912	0.0015688	-1.05334
USO1	-0.633355	-3.67203	0.00103309	0.00317475	-1.07583
LSS	-0.266892	-3.96611	0.000476207	0.00164669	-1.08016
CHAMP1	0.296633	3.83619	0.000671464	0.0022074	-1.08093
PEX5	-0.62646	-3.66258	0.00105889	0.00323305	-1.08158
YBX1	0.277001	3.89834	0.000569844	0.00191991	-1.08362
CPT2	-0.246796	-3.92956	0.000524652	0.00178969	-1.08641
FKBP14	0.483861	3.77061	0.000797971	0.00255669	-1.087
NDUFB10	-0.344905	-3.78577	0.000766801	0.00247026	-1.08964
NKIRAS2	-0.982041	-3.72497	0.000899469	0.00283057	-1.09415
HSPA14	-0.588107	-3.74862	0.000845384	0.00267705	-1.09454
PROCR	-0.68363	-3.81769	0.000705026	0.00230487	-1.09703
HSPE1	-0.306625	-3.9664	0.000475841	0.00164669	-1.10259
NAALAD2	0.69404	3.85673	0.000636066	0.00210664	-1.1182
RBM14	0.236674	3.8671	0.000618881	0.00206333	-1.11834
LPCAT2	0.857792	3.76015	0.000820194	0.00261603	-1.11991
ESRP2	-0.590423	-3.66454	0.00105349	0.0032234	-1.12222
APOC2	-0.893368	-3.75829	0.000824213	0.00262648	-1.12806
PDCL3	-0.608551	-3.70253	0.000953915	0.00297804	-1.13703
BRAT1	-0.460714	-3.74137	0.000861622	0.00272359	-1.15671
RRM2B	-0.252741	-3.86053	0.000629708	0.00208956	-1.15731
CSK	-0.679497	-3.71466	0.000924106	0.00290035	-1.15868
UQCR10	-0.913484	-3.75503	0.000831297	0.00263903	-1.16533
PPP2R1A	-0.162075	-3.95573	0.000489498	0.00168605	-1.17047
RPL35A	0.759693	3.91465	0.000545769	0.00184923	-1.173
SRSF6	0.292327	3.85401	0.000640638	0.00211642	-1.19627
CEP170B	0.233525	3.75464	0.000832154	0.00263903	-1.20178
MRPS14	0.331508	3.67492	0.00102532	0.00315911	-1.20209
KHSRP	0.207782	3.89727	0.000571452	0.00192334	-1.2073
SLC4A2	0.576782	3.69122	0.00098255	0.00304591	-1.21574
EFL1	-0.245318	-3.76257	0.000815006	0.00260419	-1.21887
FDFT1	0.347876	3.79722	0.000744059	0.00241682	-1.22322
OARD1	-0.707262	-3.68657	0.000994558	0.00307655	-1.22706
SNAP29	-0.317084	-3.74811	0.000846525	0.00267826	-1.22782
MRPL20	-0.494813	-3.64609	0.00110544	0.00335044	-1.24177
COL23A1	1.51588	3.81521	0.000709632	0.00231564	-1.24652
TRA2B	0.264178	3.82204	0.000696986	0.00228281	-1.25359
GAPVD1	-0.144977	-3.80612	0.000726827	0.00236738	-1.27512
ZG16	-0.840901	-3.75442	0.00083263	0.00263903	-1.28255
STXBP3	-0.605203	-3.78833	0.000761648	0.00246264	-1.28807
EIF4A2	-0.313956	-3.83026	0.000682051	0.00223804	-1.32182
PDIA5	-0.152627	-3.8724	0.000610283	0.00203658	-1.33023
GOLGA2	-0.241736	-3.79259	0.00075316	0.00243966	-1.33131
BAG6	-0.192354	-3.77827	0.000782066	0.00251028	-1.3318
ACP2	-0.324078	-3.81939	0.000701872	0.00229668	-1.33299
C1R	-0.388563	-3.79746	0.000743585	0.00241682	-1.3338
CRYAB	-0.303117	-3.75573	0.000829776	0.00263903	-1.33515
CPSF1	-0.346894	-3.78151	0.000775426	0.00249323	-1.34193
UGDH	-0.229094	-3.89426	0.000576015	0.00193686	-1.34208
SLC1A3	-0.314552	-3.68639	0.000995046	0.00307655	-1.35388
DCTD	-0.450989	-3.75669	0.00082767	0.00263512	-1.35751
PLA2G15	-0.269305	-3.69716	0.000967401	0.00300157	-1.37386
KRT8	-0.354871	-3.94728	0.000500585	0.00172088	-1.37508
CLUH	-0.339455	-3.69865	0.000963651	0.00299784	-1.38272
ITIH6	0.428703	3.76936	0.000800596	0.00256278	-1.38546
HIST1H1B	1.70436	3.81718	0.000705974	0.00230583	-1.38821
BASP1	0.409214	3.63774	0.00112976	0.00341246	-1.38873
OSBPL9	-0.523471	-3.70855	0.000939002	0.00293927	-1.40704
CDK2	-0.338659	-3.67454	0.00102634	0.00315949	-1.40852
DDC	-0.476586	-3.69943	0.000961675	0.00299492	-1.41177
VPS26C	-0.666909	-3.64933	0.00109614	0.00333372	-1.41373
CIRBP	0.388071	3.72561	0.000897964	0.00283057	-1.41493
HIST1H4A	0.5839	3.85638	0.000636641	0.00210664	-1.41539
ARL3	-0.406131	-3.78671	0.000764906	0.00246889	-1.42939
SH3KBP1	0.612167	3.68764	0.000991793	0.00307186	-1.44561
TFAM	0.263234	3.67823	0.00101649	0.00313522	-1.45038
MCFD2	-0.319179	-3.70032	0.000959433	0.00299262	-1.45622
PSMA6	-0.235148	-3.78588	0.000766572	0.00247026	-1.47231
GSS	-0.222913	-3.78121	0.000776049	0.00249323	-1.47284
SRSF2	0.24612	3.79436	0.00074967	0.00243058	-1.47629
PDIA6	0.200383	3.85392	0.000640794	0.00211642	-1.47964
ST3GAL1	0.900247	3.63022	0.00115211	0.0034681	-1.48731
P3H1	0.54109	3.78928	0.000759754	0.00245876	-1.49559
CARNMT1	-0.429242	-3.62436	0.00116983	0.00351246	-1.50864
EIF2D	-0.454942	-3.6081	0.00122039	0.00364877	-1.52249
CDH1	-0.234853	-3.72578	0.00089756	0.00283057	-1.53588
ATP5MG	-0.721291	-3.69936	0.000961866	0.00299492	-1.54125
ADAM10	0.328126	3.66592	0.0010497	0.00321461	-1.54195
EPS8L2	-0.259992	-3.78226	0.00077391	0.00249089	-1.54579
RAB11A	-0.586977	-3.53811	0.0014634	0.00432051	-1.55122
HIP1R	-0.502683	-3.6596	0.00106716	0.00325396	-1.55276
PDLIM1	0.255242	3.72743	0.000893689	0.00282243	-1.55289
EMD	0.745048	3.61757	0.00119068	0.00356902	-1.5624
SAA1	-0.468052	-3.52393	0.00151806	0.00446325	-1.56891
CDK12	-0.701504	-3.53851	0.00146188	0.00431964	-1.56926
VPS45	-0.789567	-3.53215	0.00148613	0.00437666	-1.57497
ARL2	-0.354299	-3.58547	0.0012943	0.00385346	-1.57515
COL5A2	1.08248	3.67209	0.00103291	0.00317475	-1.58435
DNASE1L1	0.466686	3.50408	0.00159795	0.0046748	-1.59732
MTHFS	-0.332489	-3.61126	0.00121039	0.00362195	-1.60399
ZNF148	-0.30749	-3.52972	0.0014955	0.00440058	-1.60736
ECI1	-0.178202	-3.69772	0.000965994	0.00299985	-1.60814
VDAC2	0.436435	3.76395	0.00081205	0.00259709	-1.60907
UXS1	-0.88737	-3.50478	0.00159506	0.0046702	-1.61028
IDH3B	-0.178288	-3.64342	0.00111316	0.00337097	-1.61921
PDPK1	-0.355361	-3.53379	0.00147983	0.00436174	-1.61998
ACADM	-0.148025	-3.7106	0.000933975	0.00292612	-1.62235
TNIK	-0.424019	-3.66609	0.00104923	0.00321461	-1.62811
OCLN	-0.333815	-3.55334	0.00140679	0.00417429	-1.63616
MACF1	0.180433	3.75448	0.000832501	0.00263903	-1.6428
LAMB2	-0.152261	-3.71517	0.000922875	0.00289906	-1.64296
DYNLRB1	-0.253342	-3.62915	0.00115532	0.00347259	-1.66386
CRKL	-0.316911	-3.66824	0.00104336	0.0032035	-1.66829
AP1S1	-0.22582	-3.66315	0.00105733	0.00323234	-1.67975
RBM17	0.887992	3.49792	0.00162355	0.00474184	-1.68527
PSMB7	-0.381418	-3.69788	0.000965593	0.00299985	-1.69511
ABCF1	-0.251609	-3.67816	0.00101668	0.00313522	-1.69538
COX6B1	-0.284756	-3.64083	0.0011207	0.003388	-1.7007
PPM1F	-0.192839	-3.63364	0.00114188	0.00344612	-1.70873
UBE2D3	-0.210664	-3.63247	0.00114536	0.00345368	-1.71607
MAP2K4	-0.157363	-3.61825	0.00118858	0.00356573	-1.71881
LRP1	0.288959	3.7132	0.000927644	0.00290887	-1.72244
PTGR1	-0.291886	-3.7252	0.000898927	0.00283057	-1.74195
RPL10A	0.335963	3.72134	0.00090807	0.00285509	-1.7421
COX5A	-0.156384	-3.70735	0.000941953	0.0029459	-1.74897
FN3K	-0.454349	-3.46682	0.00175904	0.0050705	-1.75189
ARMH3	-0.422169	-3.47716	0.0017128	0.00495338	-1.75263
HTRA1	-0.766075	-3.65744	0.00107319	0.00326953	-1.75374
EEF1E1	-0.194886	-3.58621	0.00129183	0.00384935	-1.75394
LPIN1	-0.734598	-3.41017	0.0020345	0.00575194	-1.76688
RCC1	-0.363577	-3.54905	0.00142253	0.00421395	-1.77171
IRF3	-0.272784	-3.48729	0.00166865	0.00484155	-1.78213
DAD1	0.355492	3.48611	0.00167373	0.00485232	-1.79588
BLOC1S2	-0.352025	-3.41669	0.00200079	0.0056657	-1.79707
BAG5	0.307616	3.4268	0.00194958	0.0055429	-1.80223
NTN4	-0.778499	-3.52228	0.00152454	0.00447857	-1.81366
TFCP2	-0.456375	-3.48893	0.00166163	0.00482514	-1.81443
GPR180	-0.617601	-3.42912	0.00193798	0.00551434	-1.8165
LAMP2	0.467967	3.66602	0.00104941	0.00321461	-1.82695
TKT	0.207802	3.70524	0.000947182	0.00295963	-1.83722
AKR1B1	0.364477	3.63211	0.00114646	0.00345403	-1.84266
NME2	0.224692	3.68582	0.000996526	0.00307843	-1.84378
SCO1	0.232434	3.42161	0.0019757	0.00559914	-1.85058
DECR1	-0.161186	-3.64858	0.00109827	0.00333731	-1.85439
UMPS	-0.163264	-3.59233	0.00127145	0.00379502	-1.85466
ACTBL2	0.222859	3.47297	0.00173138	0.00499485	-1.86268
P4HTM	-0.632509	-3.41332	0.00201817	0.00571034	-1.86959
PSMD10	-0.463979	-3.55293	0.00140829	0.00417525	-1.8719
TEX10	-0.543268	-3.51191	0.00156597	0.00458884	-1.87798
TGFB1I1	0.487064	3.45053	0.00183428	0.00524887	-1.88456
COG7	-0.436697	-3.50247	0.00160458	0.0046903	-1.88536
DDB1	-0.169909	-3.64223	0.00111663	0.00337856	-1.90229
ESYT1	0.389988	3.62907	0.00115557	0.00347259	-1.9028
PNPLA6	0.516358	3.5339	0.00147941	0.00436174	-1.90785
CARHSP1	-0.317296	-3.56466	0.00136613	0.00406048	-1.90864
PHGDH	0.214927	3.65399	0.0010829	0.00329626	-1.9154
ODR4	0.455193	3.49514	0.00163523	0.00476879	-1.92634
FBN1	1.4969	3.64695	0.00110294	0.00334576	-1.9292
ERP44	-0.199935	-3.6476	0.00110108	0.00334298	-1.93341
CCDC93	0.359977	3.37718	0.00221368	0.00620393	-1.93631
ME1	-0.217016	-3.5579	0.00139028	0.00412877	-1.94322
SLC27A1	0.795373	3.44772	0.00184761	0.00528272	-1.96342
CSNK2A2	0.200969	3.42245	0.00197147	0.00559164	-1.9765
HOOK2	0.813402	3.33618	0.00245772	0.00681222	-1.98152
PGAM1	-0.167091	-3.61425	0.00120103	0.00359698	-1.99597
HIST1H1E	1.50077	3.49	0.00165707	0.00481585	-2.01154
PCYOX1	0.224481	3.59262	0.00127049	0.00379502	-2.014
TUBG1	-0.237188	-3.47595	0.00171814	0.00496233	-2.01444
PRDX4	-0.279668	-3.58694	0.00128938	0.00384528	-2.01506
HMGN4	0.63211	3.43225	0.00192251	0.00547914	-2.02073
EEF2	0.124367	3.6624	0.00105938	0.00323305	-2.02193
ARHGEF7	-0.754904	-3.49508	0.00163548	0.00476879	-2.02374
C12orf57	-0.826634	-3.39362	0.00212258	0.00596753	-2.03027
MRPL10	-0.371868	-3.35487	0.00234341	0.00652609	-2.03246
CUL4B	-0.223079	-3.48528	0.00167733	0.00485875	-2.038
HERC1	0.52222	3.33256	0.00248049	0.00685919	-2.05099
WBP2	-0.508099	-3.39881	0.00209458	0.00589352	-2.08536
LRCH1	-0.514549	-3.34182	0.00242271	0.00672573	-2.09265
GDI1	-0.31943	-3.54004	0.0014561	0.00430616	-2.09499
TGFBR1	1.37794	3.31735	0.00257832	0.00710748	-2.10262
PARVA	0.246278	3.49473	0.00163698	0.00476923	-2.11021
CROT	-0.212945	-3.46019	0.00178932	0.00514938	-2.11756
GTF2B	-0.55926	-3.30194	0.00268125	0.00730574	-2.12159
GSN	0.136852	3.57812	0.00131924	0.00392442	-2.1304
SCFD2	-0.376653	-3.4051	0.00206113	0.00581326	-2.1312
ATP6V1H	-0.254928	-3.49348	0.00164226	0.00477953	-2.14416
C1orf52	-0.920199	-3.3335	0.00247454	0.00684811	-2.14686
RPS6KC1	-0.379105	-3.25471	0.00302198	0.00806671	-2.14794
UBA3	-0.20948	-3.43831	0.00189281	0.00540758	-2.15065
NPTN	0.311347	3.42914	0.00193791	0.00551434	-2.17039
ZC3H7A	-0.373767	-3.31623	0.0025857	0.00712227	-2.17232
USP24	-0.361355	-3.39053	0.00213941	0.00601008	-2.18095
RPP40	-0.404539	-3.24665	0.00308416	0.00821359	-2.18983
WDR13	-0.949892	-3.32368	0.0025372	0.00700506	-2.2053
SHTN1	-0.246507	-3.46329	0.00177509	0.0051126	-2.20806
DENND4C	-0.330586	-3.31089	0.00262105	0.0071972	-2.21451
H1FX	1.0533	3.29801	0.00270815	0.00735634	-2.2255
RINT1	-0.384074	-3.36322	0.00229402	0.00639863	-2.2331
CNPY2	0.249657	3.48348	0.00168515	0.00487742	-2.24117
SMARCA1	-0.304193	-3.40356	0.00206923	0.00583145	-2.25022
MICOS13	-0.392007	-3.38045	0.00219531	0.00616221	-2.25386
TRAPPC4	-0.339489	-3.28039	0.00283183	0.00763363	-2.25441
TBC1D2B	0.822539	3.22996	0.00321677	0.00849631	-2.27382
AHCY	-0.154995	-3.51216	0.00156494	0.00458884	-2.28105
SEC11A	0.267333	3.42457	0.00196078	0.00556975	-2.2881
ARHGDIA	0.215222	3.45967	0.00179167	0.00515195	-2.28858
SERPINC1	-0.308635	-3.30851	0.0026369	0.00722387	-2.29077
SEC16A	-0.257521	-3.31786	0.00257503	0.00710393	-2.29346
SPECC1	0.518299	3.25606	0.00301167	0.00805695	-2.29899
HNRNPU	0.160706	3.51798	0.00154159	0.00452491	-2.30043
GALM	-0.34148	-3.42429	0.00196218	0.00556975	-2.30464
RPS6KA3	-0.171785	-3.45395	0.00181826	0.00520725	-2.31527
CREG1	-0.587611	-3.2506	0.00305353	0.00813814	-2.31805
PIK3R1	-0.675029	-3.21223	0.00336369	0.00882501	-2.3185
MRC2	0.956301	3.45487	0.00181396	0.00520336	-2.31977
CCT4	-0.133706	-3.49325	0.00164322	0.00477953	-2.33417
ARHGDIB	-0.257739	-3.35664	0.00233289	0.00650192	-2.33854
JMJD4	0.250535	3.31512	0.00259297	0.00713672	-2.34073
HSP90B1	0.137288	3.54242	0.00144714	0.00428323	-2.34743
CCNK	-0.271007	-3.29258	0.00274569	0.00744117	-2.35253
CRYZL1	-0.379509	-3.28791	0.00277841	0.00751207	-2.36062
DIAPH1	-0.226835	-3.45626	0.00180747	0.00518894	-2.37472
GSPT1	-0.209719	-3.43355	0.0019161	0.00546531	-2.38549
RCC2	0.253596	3.28875	0.00277249	0.00750228	-2.38616
MVP	-0.182225	-3.47583	0.0017187	0.00496233	-2.38793
KIAA1522	0.562482	3.31209	0.00261305	0.00718081	-2.38846
CTSC	-0.290648	-3.40797	0.002046	0.00577981	-2.38935
GALC	0.30523	3.32468	0.00253071	0.00699259	-2.39433
TAF15	0.352292	3.37344	0.00223497	0.00625751	-2.39528
NDUFA9	-0.21761	-3.35341	0.00235217	0.00654532	-2.41344
CBX3	0.223921	3.36738	0.0022698	0.00634611	-2.41454
AGMAT	-0.395729	-3.27793	0.00284958	0.00767562	-2.41456
HIST2H3A	0.853294	3.23622	0.00316637	0.00838776	-2.42124
BTN2A1	-0.633196	-3.17963	0.0036508	0.00946584	-2.42954
UBQLN2	-0.274116	-3.18553	0.00359709	0.00935401	-2.43326
EEF1A2	-0.273414	-3.26412	0.00295094	0.0079245	-2.43989
LZIC	-0.259078	-3.30608	0.00265326	0.00725745	-2.4429
CNOT6	-0.844707	-3.23595	0.00316855	0.00838776	-2.44443
HSPA4	-0.177918	-3.45754	0.00180154	0.00517614	-2.44457
CDC42BPG	-0.513876	-3.18772	0.0035774	0.00930967	-2.4595
ADI1	-0.364393	-3.34017	0.00243292	0.00674876	-2.46796
FBLN2	0.416422	3.30978	0.0026284	0.00720618	-2.47306
RBP2	-0.252533	-3.26301	0.00295918	0.00794059	-2.47908
POTEF	0.218199	3.24135	0.0031257	0.00830544	-2.48232
SPRYD7	-0.403864	-3.17557	0.00368814	0.00954163	-2.48704
MAN1A1	0.194963	3.30021	0.00269306	0.00732662	-2.4899
REEP6	-0.396355	-3.34802	0.00238471	0.00663065	-2.49419
AACS	-0.362402	-3.29718	0.00271387	0.00736622	-2.4988
GOLT1B	-0.721281	-3.13307	0.00410181	0.0104739	-2.51135
CA2	-0.383522	-3.4008	0.0020839	0.00586813	-2.51503
STK10	0.591552	3.15234	0.00390906	0.010057	-2.5156
DSP	0.146693	3.45442	0.00181605	0.00520513	-2.51681
EPB41L2	-0.211965	-3.2371	0.00315939	0.00837605	-2.51695
PLCD3	0.338526	3.14125	0.00401893	0.0102845	-2.51864
PITRM1	-0.222505	-3.34624	0.00239556	0.00665559	-2.51871
RHPN2	-0.216644	-3.26497	0.0029446	0.00791346	-2.52117
COL4A2	1.13057	3.36467	0.00228557	0.00638009	-2.52471
MGST3	0.698994	3.30361	0.00266989	0.00728209	-2.52639
MCM2	0.244063	3.25225	0.00304082	0.00811039	-2.53009
COLGALT1	0.265725	3.40527	0.00206019	0.00581326	-2.5315
HIST1H1C	1.45865	3.30652	0.00265025	0.00725483	-2.53909
CKAP4	0.513173	3.43684	0.00189995	0.0054236	-2.54355
TRMT1L	-0.364728	-3.10781	0.0043684	0.0110508	-2.54408
PRPF38B	-0.40811	-3.17775	0.00366807	0.00950363	-2.54665
PPP1R7	-0.192676	-3.28977	0.00276533	0.00748864	-2.55128
CC2D1A	-0.299109	-3.17259	0.0037158	0.00960618	-2.56025
DIS3L2	-0.472097	-3.17125	0.0037283	0.00963145	-2.56187
ANKFY1	-0.24882	-3.26999	0.00290746	0.0078196	-2.57012
ZPR1	-0.368799	-3.21315	0.00335594	0.00882501	-2.57318
AIMP1	-0.191339	-3.30159	0.00268365	0.00730664	-2.57686
SRP9	0.24396	3.27327	0.00288335	0.00776067	-2.57694
MRPS6	0.375204	3.15065	0.0039256	0.0100895	-2.58145
RPS13	0.461697	3.38006	0.00219748	0.00616342	-2.58792
HTATIP2	-0.199014	-3.18979	0.00355889	0.00926834	-2.59279
MAT2B	-0.160578	-3.28763	0.00278036	0.00751207	-2.59299
MAP2K1	-0.32911	-3.23527	0.00317395	0.00839576	-2.60595
AASS	0.306549	3.22364	0.00326844	0.00862634	-2.60796
AHSA1	0.413617	3.31	0.00262694	0.00720618	-2.61329
IAH1	-0.744252	-3.19351	0.00352574	0.00920234	-2.61713
TRIP12	-0.26102	-3.14821	0.00394961	0.0101438	-2.6271
LARP1B	-0.574042	-3.0706	0.00479145	0.0119331	-2.62797
SEPTIN9	0.127116	3.36472	0.0022853	0.00638009	-2.63253
DUOX1	-0.410828	-3.09448	0.00451573	0.0113746	-2.63568
TMEM43	0.67083	3.28514	0.00279799	0.00754816	-2.63866
NT5C3B	0.500432	3.14278	0.00400356	0.0102526	-2.64046
SLC35B2	-0.339295	-3.24297	0.00311288	0.0082776	-2.64437
GNB1	-0.175673	-3.33422	0.00247005	0.00684104	-2.65142
MELTF	-0.434698	-3.10221	0.00442977	0.011198	-2.65278
MMS19	-0.352207	-3.25719	0.00300307	0.00804003	-2.6554
PPP6C	-0.199375	-3.2576	0.00299999	0.00803789	-2.65964
LIMA1	-0.257689	-3.31379	0.0026018	0.00715546	-2.66428
DNAJC13	-0.196642	-3.30461	0.00266319	0.00727897	-2.67156
GPD2	-0.189877	-3.30352	0.00267051	0.00728209	-2.68058
SPEN	0.303038	3.11352	0.00430678	0.0109105	-2.68393
ACLY	-0.165022	-3.3732	0.00223634	0.00625751	-2.6893
GALNT3	-0.351953	-3.1254	0.00418108	0.0106532	-2.69455
PLBD2	0.210481	3.25479	0.00302139	0.00806671	-2.69891
ZMYND8	-0.374506	-3.18206	0.00362862	0.00942908	-2.70164
SET	0.260714	3.29632	0.0027198	0.00737665	-2.71151
CHI3L1	0.35554	3.03652	0.00521308	0.0128205	-2.72152
RRAS	0.345495	3.21269	0.00335977	0.00882501	-2.739
NUP93	0.156865	3.25821	0.00299533	0.00803149	-2.75322
MEGF8	0.484131	3.09285	0.00453408	0.0114127	-2.75328
NAE1	-0.414643	-3.05332	0.00500102	0.0123678	-2.75979
SUCLG1	-0.207597	-3.25468	0.00302216	0.00806671	-2.76282
SUPT4H1	-0.668753	-3.05585	0.00496978	0.0122992	-2.76287
RNH1	-0.130805	-3.29983	0.00269564	0.00732799	-2.76666
NCKAP1	-0.208783	-3.24096	0.00312873	0.00830723	-2.77554
CRELD2	0.447466	3.14761	0.00395559	0.0101518	-2.7771
TPP2	-0.430002	-3.21811	0.00331426	0.00873422	-2.77902
FDPS	-0.229154	-3.23202	0.00320013	0.00845869	-2.78614
CD99	0.437486	3.0192	0.00544057	0.0133059	-2.78849
IGSF1	-0.284954	-3.18041	0.00364362	0.00945414	-2.79015
ALDH9A1	-0.197944	-3.28581	0.00279325	0.00754114	-2.7937
UBE2G2	-0.616354	-3.00802	0.00559243	0.013602	-2.7946
UBL4A	-0.275528	-3.08312	0.00464497	0.0116503	-2.79658
NDUFS5	-0.288073	-3.05263	0.0050095	0.0123801	-2.80221
WDR7	-0.302456	-3.04943	0.00504935	0.0124612	-2.80722
COMMD2	-0.170075	-3.08898	0.00457782	0.0114982	-2.81554
LAS1L	-0.472251	-3.11655	0.00427443	0.0108597	-2.81659
H6PD	-0.213278	-3.23816	0.00315096	0.00835999	-2.81725
KALRN	-0.346011	-3.07871	0.00469612	0.0117593	-2.82223
AP1S2	-0.229109	-3.06048	0.0049132	0.0122019	-2.82438
GNA13	-0.627992	-3.03205	0.00527088	0.0129536	-2.82722
DEK	0.319242	3.17628	0.0036816	0.0095317	-2.82982
CILP	0.613857	3.10071	0.00444636	0.0112079	-2.83549
RAVER1	-0.644659	-3.01031	0.00556098	0.0135441	-2.83842
GPX8	0.545508	3.10151	0.00443746	0.0111999	-2.84249
APOBEC3C	-0.818795	-3.02049	0.00542336	0.013273	-2.84524
NUDT5	-0.538007	-3.19092	0.00354876	0.00924876	-2.85537
MLLT11	-0.231619	-2.99177	0.00582039	0.0140885	-2.85537
ARL5B	-0.359655	-3.09027	0.00456316	0.0114696	-2.86625
MRI1	-0.167453	-3.04113	0.00515407	0.012693	-2.86783
SMU1	-0.432792	-3.00355	0.00565438	0.0137337	-2.8697
EIF3K	-0.19928	-3.08648	0.00460635	0.0115617	-2.87215
FAM49B	-0.24325	-3.14464	0.00398503	0.0102125	-2.87422
GANAB	-0.198896	-3.30414	0.00266632	0.0072819	-2.87516
DENND5B	-0.626733	-2.94976	0.0064514	0.0153324	-2.87896
PPP4R1	-0.224534	-3.13786	0.00405311	0.010357	-2.87969
TBCD	-0.216206	-3.21148	0.00337001	0.00883504	-2.90165
PPIC	0.345507	3.11408	0.00430073	0.0109058	-2.90185
AP1M1	-0.0977968	-3.19617	0.00350233	0.00914798	-2.91324
ASAH1	-0.216273	-3.21231	0.00336299	0.00882501	-2.91849
PLD3	0.304009	3.19837	0.003483	0.00910422	-2.92222
YY1	0.600792	3.07421	0.00474877	0.0118602	-2.92708
RAB10	0.390383	3.21814	0.00331398	0.00873422	-2.92825
AP2A1	-0.160281	-3.2442	0.00310326	0.00825822	-2.93437
ACTR3	-0.203693	-3.21224	0.0033636	0.00882501	-2.94957
LHPP	-0.355041	-3.1178	0.00426109	0.0108336	-2.96711
ITIH2	0.433648	3.00896	0.00557953	0.0135799	-2.96797
UBE2K	-0.179947	-3.1635	0.00380136	0.00979868	-2.97065
HSPB11	-0.950708	-2.98727	0.00588515	0.0141967	-2.97411
FAH	-0.245433	-3.16278	0.00380825	0.00980928	-2.97623
SNRPC	0.185476	2.98963	0.0058511	0.0141435	-2.97624
COX7A2	-0.230304	-3.06066	0.00491098	0.0122019	-2.97797
DERA	-0.237169	-3.11556	0.00428495	0.0108786	-2.97841
YWHAQ	0.165269	3.19132	0.00354518	0.00924625	-2.99691
ATP5ME	-0.28432	-3.0684	0.00481772	0.01199	-2.99729
NID1	0.248332	3.13264	0.00410628	0.0104777	-2.99967
GGCX	-0.408257	-3.07631	0.00472413	0.0118153	-3.00182
HEXB	-0.190142	-3.21358	0.00335227	0.00882501	-3.01161
ARHGEF5	-0.33674	-2.95387	0.00638692	0.0151996	-3.01172
PAK4	0.457106	2.97116	0.00612232	0.0146687	-3.01842
MAGED1	-0.488535	-3.00232	0.00567152	0.0137565	-3.02823
TAP1	-0.466356	-2.91765	0.00697698	0.016405	-3.03274
PANK4	-0.28216	-3.04976	0.00504526	0.0124598	-3.04116
RPS2	0.254223	3.20899	0.00339118	0.00887078	-3.04195
RPL21	0.728343	3.17042	0.00373603	0.00964435	-3.04249
SNX5	0.192832	3.11398	0.00430183	0.0109058	-3.05085
FAHD1	0.111648	3.14668	0.00396472	0.0101679	-3.06646
HIST1H3A	0.903832	3.16857	0.00375339	0.00968211	-3.06665
AP1G1	-0.154592	-3.18151	0.00363358	0.00943503	-3.06949
SNRPD1	0.242356	3.05676	0.00495862	0.0122888	-3.07029
OS9	-0.254471	-3.06653	0.00484012	0.0120373	-3.07838
GLOD4	-0.221427	-3.15223	0.00391012	0.010057	-3.08154
CLEC16A	-0.374343	-3.00077	0.00569316	0.0137995	-3.0824
PLAA	-0.141425	-3.07591	0.00472884	0.0118188	-3.083
DRG2	-0.158953	-3.08185	0.00465957	0.0116787	-3.08318
SLC16A3	0.771911	2.98845	0.00586806	0.0141748	-3.08608
HNRNPH3	0.666906	3.09199	0.0045437	0.0114288	-3.09101
TUBB	0.18772	3.21004	0.00338228	0.00885404	-3.09141
LSM1	-0.212554	-3.04799	0.0050674	0.012497	-3.09554
PRDX6	0.156709	3.21067	0.00337691	0.00884655	-3.09636
SMPD4	0.465444	2.9312	0.00675037	0.0159677	-3.09807
FLYWCH2	-0.554398	-2.93928	0.00661874	0.015709	-3.09867
EIF2S3	-0.145912	-3.13973	0.00403424	0.0103162	-3.09963
DYSF	0.38585	3.05855	0.0049367	0.012243	-3.10201
CDKN1C	0.383137	2.98171	0.00596598	0.0143525	-3.1032
SMIM13	0.694947	2.87589	0.00772116	0.0179996	-3.11953
PLPBP	-0.292428	-3.07851	0.00469838	0.0117593	-3.12161
TMEM109	0.48282	2.97152	0.00611694	0.0146657	-3.1257
ATP6V1E1	-0.218245	-3.07291	0.00476408	0.0118816	-3.13067
ECE1	-0.36903	-2.92232	0.00689814	0.0162737	-3.13088
CYGB	0.838412	2.93996	0.00660778	0.0156935	-3.13571
GOSR2	-0.319038	-2.96813	0.00616792	0.0147579	-3.14078
SDCBP	0.500758	2.95483	0.00637195	0.0151844	-3.151
N6AMT1	-0.253407	-2.91538	0.0070156	0.0164738	-3.15472
NIPSNAP2	0.226972	2.97749	0.00602804	0.0144919	-3.15954
GRTP1	-0.300163	-2.88822	0.00749406	0.0175275	-3.16342
HGH1	-0.880514	-2.9543	0.0063803	0.0151941	-3.16412
CDS1	-0.765288	-2.85945	0.00803441	0.0186432	-3.17281
PPP1R10	-0.233227	-2.89423	0.00738564	0.0172968	-3.17502
TTC1	-0.603984	-2.87071	0.00781866	0.0181904	-3.17637
LYPLA2	-0.232855	-3.07232	0.00477113	0.0118908	-3.18247
ENDOG	-0.661869	-2.85622	0.00809721	0.0187643	-3.18755
UBL5	-0.332435	-2.9867	0.00589342	0.0142069	-3.19175
TCP11L1	-0.238715	-2.92156	0.00691088	0.0162929	-3.20654
GLA	-0.66324	-2.88089	0.00762831	0.0178061	-3.20812
EML2	-0.120556	-3.02291	0.00539106	0.0132031	-3.21127
SMARCC2	0.247647	3.0314	0.00527934	0.0129654	-3.21189
PBDC1	-0.259812	-3.00272	0.00566589	0.0137522	-3.21195
MAN2B1	-0.403303	-3.05902	0.00493095	0.0122373	-3.21204
C5orf51	-0.267771	-2.82077	0.00881909	0.0201857	-3.23628
PSMD3	0.101464	3.10128	0.00444004	0.0111999	-3.24242
PPA2	0.171535	3.07311	0.00476172	0.0118816	-3.24552
IGBP1	-0.77466	-2.84132	0.00839348	0.0193494	-3.24852
VPS50	-0.321966	-2.95235	0.00641075	0.015246	-3.25054
KPNA6	-0.138243	-3.05626	0.00496471	0.0122952	-3.25061
FN1	-0.352868	-2.83694	0.00848258	0.0195166	-3.25246
RHOA	0.431036	2.97698	0.00603559	0.0145002	-3.25733
RPS20	0.219716	3.01434	0.00550612	0.0134197	-3.26053
CHDH	0.46047	2.78105	0.00969955	0.021931	-3.26977
COPB1	-0.0989689	-3.12911	0.00414255	0.0105626	-3.27465
TAGLN2	0.209728	3.10984	0.00434644	0.0110031	-3.27835
MAN2C1	-0.673053	-2.81456	0.00895145	0.0204357	-3.28227
IDH1	-0.231383	-3.11788	0.00426025	0.0108336	-3.2831
NDUFS3	-0.134352	-2.98771	0.00587881	0.0141911	-3.2847
CANX	0.576122	3.10137	0.00443904	0.0111999	-3.28643
CST3	-0.381501	-3.01605	0.00548305	0.0133732	-3.29495
TMEM41B	0.357662	2.83401	0.00854254	0.0196162	-3.29813
APEX1	0.174677	3.02909	0.00530946	0.0130303	-3.29975
ANAPC16	-0.324938	-2.77904	0.00974622	0.0220225	-3.3036
CALR	0.158287	3.12129	0.00422421	0.0107553	-3.30373
GOLPH3	-0.258066	-2.93552	0.00667971	0.015843	-3.30439
NT5C3A	-0.33364	-2.91975	0.0069413	0.0163537	-3.31111
PDHB	0.122422	3.04079	0.00515839	0.0126948	-3.31467
SRPRA	-0.321333	-2.98246	0.00595494	0.0143357	-3.32424
STEAP3	-0.384837	-2.76088	0.0101777	0.0227516	-3.33144
CPOX	-0.402714	-2.91916	0.00695127	0.0163663	-3.34398
CMAS	-0.208594	-2.95817	0.00632018	0.0150814	-3.34791
UBE2N	-0.209212	-3.01666	0.0054748	0.0133711	-3.34825
SUPT6H	-0.283659	-2.83886	0.0084435	0.0194393	-3.36108
APEH	-0.194664	-2.99721	0.00574313	0.013911	-3.36699
NAA50	0.289608	2.81127	0.00902241	0.0205711	-3.37054
PNO1	-0.303998	-2.79101	0.0094712	0.0214559	-3.37224
AP3S1	-0.33881	-2.8219	0.00879519	0.020144	-3.37415
GSTZ1	0.186618	2.97623	0.00604662	0.0145168	-3.37606
SLIT3	0.398673	2.80292	0.00920503	0.0209604	-3.37937
COL26A1	-0.385645	-2.74016	0.0106918	0.02366	-3.38566
ETF1	-0.247361	-2.98472	0.005922	0.0142661	-3.38736
GPR108	-0.411178	-2.73524	0.0108176	0.0238935	-3.38966
STAU1	-0.188399	-2.86051	0.00801379	0.0186076	-3.39057
LONP2	-0.327176	-2.76022	0.0101936	0.0227714	-3.39148
TMEM160	0.297063	2.74686	0.010523	0.0233549	-3.3933
DPY30	-0.711268	-2.84947	0.00823031	0.0190228	-3.39383
PFKL	0.114541	3.04489	0.00510637	0.0125843	-3.39904
RPL8	0.940486	3.01603	0.00548324	0.0133732	-3.40837
CAMK2D	-0.19376	-3.02502	0.00536306	0.0131436	-3.40976
ARPIN	0.35442	2.78833	0.00953219	0.0215664	-3.40999
PRMT9	-0.39045	-2.77647	0.00980612	0.0221154	-3.41138
HIST2H2AB	0.36963	2.76219	0.0101461	0.0227253	-3.41728
KLC4	-0.168092	-2.89465	0.00737811	0.0172906	-3.4175
MRPL22	0.512779	2.71345	0.0113908	0.0249412	-3.4226
RGPD8	-0.31644	-2.751	0.0104199	0.0231703	-3.4261
CTNNBL1	-0.592944	-2.83647	0.00849212	0.0195258	-3.42708
TEX2	0.426612	2.8662	0.0079044	0.0183657	-3.43131
GSR	-0.152686	-2.97011	0.00613803	0.0146963	-3.43169
ITGAV	0.355689	3.02709	0.00533576	0.0130858	-3.43331
LRCH4	-0.554188	-2.74297	0.0106207	0.023532	-3.43714
B4GALT7	-0.434156	-2.85685	0.00808488	0.018748	-3.44806
BABAM2	-0.965114	-2.76151	0.0101625	0.0227449	-3.44809
MFAP2	0.557554	2.84726	0.00827424	0.0191119	-3.44816
SH3BGRL3	-0.240859	-2.96772	0.00617418	0.0147629	-3.4489
WDR11	1.82544	2.83931	0.0084342	0.0194305	-3.45137
C8orf82	0.22702	2.8498	0.00822367	0.0190199	-3.46001
PGM3	-0.143289	-3.01836	0.00545185	0.0133242	-3.46023
SUB1	0.253704	2.88318	0.00758614	0.0177311	-3.46091
FAU	0.418531	2.9607	0.00628107	0.0150083	-3.47233
GULP1	0.252033	2.79684	0.00934009	0.0211861	-3.47281
TMEM97	-0.410419	-2.84568	0.00830575	0.0191721	-3.47477
PTGR2	-0.534574	-2.90122	0.00726137	0.0170283	-3.47714
PPAT	0.24207	2.76678	0.0100356	0.0225465	-3.48391
FBXL18	-0.538003	-2.77129	0.00992828	0.0223253	-3.49218
SERPINA6	-0.324392	-2.81527	0.00893636	0.0204144	-3.49837
NLN	0.161512	2.82868	0.00865289	0.0198536	-3.50064
SCRN2	0.345247	2.71142	0.0114456	0.0250302	-3.50106
LARS	-0.336444	-2.95517	0.00636665	0.015182	-3.50637
TMED5	-0.20394	-2.87434	0.00775023	0.0180549	-3.51023
PRKACA	-0.175264	-2.89177	0.00742972	0.0173885	-3.51716
MYH11	0.212253	2.7093	0.011503	0.0251402	-3.51728
GPR155	-0.569723	-2.69998	0.0117592	0.0255439	-3.52565
CAP1	0.162811	3.0043	0.00564392	0.0137178	-3.53165
UGGT1	-0.197481	-2.99026	0.00584208	0.0141313	-3.53642
PYM1	-0.231017	-2.73439	0.0108395	0.0239267	-3.53854
EGFR	0.268142	2.81597	0.00892117	0.0203929	-3.54238
SRSF5	0.241038	2.70691	0.0115682	0.0252505	-3.54455
SH3GLB2	-0.21943	-2.75218	0.0103906	0.0231383	-3.54784
PACS1	-0.473193	-2.92349	0.0068785	0.0162382	-3.55258
ATF7IP	-0.55359	-2.67944	0.0123425	0.0266942	-3.56654
PPP5C	-0.233903	-2.82617	0.00870527	0.019951	-3.56688
TFRC	0.558871	2.87251	0.00778472	0.0181233	-3.56837
MCCC1	-0.216595	-2.73383	0.0108539	0.0239436	-3.56876
PCYT1A	-0.233685	-2.88183	0.00761102	0.0177775	-3.57348
GALK2	0.449599	2.71256	0.0114147	0.024978	-3.57883
GGT5	0.662275	2.82848	0.00865715	0.0198536	-3.58313
SNX2	0.149515	2.9266	0.00682645	0.0161276	-3.5924
RAB21	0.350787	2.85259	0.00816846	0.0189046	-3.59427
STRAP	-0.16988	-2.9333	0.00671597	0.0159183	-3.59555
NSF	-0.153073	-2.92657	0.00682709	0.0161276	-3.59922
VDAC1	-0.154158	-2.97506	0.00606402	0.0145487	-3.60111
ESRP1	-0.180006	-2.73307	0.0108735	0.0239719	-3.60256
MTCH1	0.607288	2.76541	0.0100685	0.0225918	-3.60359
UFSP2	-0.365257	-2.81013	0.0090471	0.0206141	-3.60896
CTSB	-0.198124	-2.93191	0.00673869	0.0159508	-3.61007
CHMP7	-0.248366	-2.64643	0.0133371	0.0285655	-3.61302
TCEAL5	0.315249	2.7011	0.0117283	0.0255139	-3.62073
PTGES3	-0.187304	-2.87588	0.00772138	0.0179996	-3.63013
SEPHS1	-0.512377	-2.81769	0.00888459	0.0203224	-3.63393
ALDH18A1	-0.234431	-2.95882	0.00631013	0.0150676	-3.63681
HEATR5A	-0.305207	-2.64346	0.0134301	0.0286953	-3.65108
TRIP6	0.24348	2.73719	0.0107677	0.0238128	-3.65332
EIF3C	0.168161	2.90781	0.00714597	0.0167688	-3.65758
IWS1	-0.332707	-2.65545	0.0130582	0.0280775	-3.65909
WDR82	-0.152416	-2.79137	0.00946305	0.0214512	-3.67511
HNRNPA1	0.20287	2.91621	0.00700147	0.0164516	-3.67722
TINAGL1	0.392361	2.74458	0.0105803	0.0234573	-3.6777
SLIRP	-0.369264	-2.71553	0.0113349	0.0248496	-3.68347
MAP7	-0.210493	-2.74668	0.0105276	0.0233549	-3.68965
GGA3	-0.895494	-2.72067	0.0111979	0.024595	-3.69545
FOCAD	-0.202863	-2.77799	0.00977061	0.0220635	-3.69614
SND1	-0.11353	-2.93257	0.0067279	0.0159359	-3.69919
NDUFA13	-0.151637	-2.74783	0.0104988	0.0233204	-3.6998
LRRC40	-0.262291	-2.63814	0.0135985	0.0290024	-3.70124
MFF	-0.253154	-2.70229	0.0116951	0.0254656	-3.70481
SNTB2	-0.159213	-2.79947	0.00928134	0.0210799	-3.70685
L3HYPDH	-0.238186	-2.63944	0.0135571	0.0289316	-3.70746
PRKRA	-0.149029	-2.72886	0.0109824	0.0241668	-3.7076
GATAD2A	0.296903	2.65262	0.0131453	0.0282241	-3.70939
STX3	-0.186322	-2.73657	0.0107835	0.023833	-3.70989
TMX1	0.402658	2.80019	0.00926527	0.0210569	-3.71087
SH2D4A	-0.488866	-2.63191	0.0137979	0.029357	-3.71349
RPL26	0.576275	2.87026	0.00782717	0.0181982	-3.72587
GNA11	-0.30959	-2.64087	0.0135117	0.0288521	-3.72631
HNRNPDL	0.161861	2.84532	0.00831294	0.0191762	-3.72768
RABGGTA	-0.199167	-2.76388	0.0101052	0.0226598	-3.75037
INTS3	-0.333229	-2.6526	0.0131457	0.0282241	-3.75219
GLUD1	0.144691	2.91888	0.00695616	0.0163669	-3.75404
CBX1	0.265183	2.60815	0.0145836	0.0308198	-3.75699
ARHGAP28	-0.593748	-2.5523	0.0165979	0.0345148	-3.75884
NRIP1	-0.313495	-2.58453	0.0154062	0.0322737	-3.76218
TP53I3	-0.161047	-2.80197	0.00922602	0.0209947	-3.76266
EIF2B5	-0.384982	-2.65534	0.0130615	0.0280775	-3.76356
GXYLT1	-0.296681	-2.7511	0.0104175	0.0231703	-3.77093
ZC3HAV1	-0.180728	-2.81369	0.00897032	0.0204655	-3.77223
GALT	-0.184029	-2.75266	0.0103788	0.0231265	-3.77497
GEMIN4	-0.496525	-2.54288	0.0169621	0.0351166	-3.77522
PLCG1	-0.450824	-2.60107	0.0148259	0.0312431	-3.77939
DARS2	-0.454607	-2.75623	0.010291	0.0229454	-3.78062
WDR6	-0.384061	-2.60898	0.0145555	0.0308018	-3.78268
BAG3	0.165949	2.79851	0.00930274	0.0211149	-3.78333
SRSF7	0.182383	2.78965	0.00950212	0.0215122	-3.78444
TXNDC15	-0.699042	-2.55379	0.0165412	0.0344268	-3.78763
ESYT2	0.400235	2.75628	0.0102899	0.0229454	-3.79182
SVEP1	-0.488573	-2.73111	0.010924	0.0240532	-3.79595
IK	-0.4459	-2.6572	0.0130047	0.0280065	-3.79628
SFXN3	-0.231209	-2.7657	0.0100615	0.0225904	-3.79833
PPFIBP1	-0.198052	-2.69995	0.01176	0.0255439	-3.80573
ATOX1	-0.16415	-2.71899	0.0112423	0.0246619	-3.81322
PDHA1	0.188304	2.85461	0.00812884	0.0188252	-3.81354
SRRT	-0.238756	-2.80132	0.00924042	0.0210139	-3.81638
CUTA	-0.184646	-2.7773	0.00978681	0.0220859	-3.82155
B4GAT1	-0.311006	-2.554	0.0165332	0.0344268	-3.84315
UBE3C	-0.39389	-2.64883	0.0132623	0.0284226	-3.85139
GLT8D1	0.376511	2.59862	0.0149106	0.0313841	-3.85295
BIRC6	-0.417738	-2.68468	0.0121913	0.0263996	-3.85489
MRTFA	-0.431879	-2.4839	0.0194156	0.0392757	-3.85665
ARHGEF1	0.24558	2.65021	0.0132196	0.0283648	-3.85776
DKK3	-0.245162	-2.5274	0.0175768	0.0362194	-3.85869
SEL1L	-0.27626	-2.6813	0.0122887	0.0265942	-3.86214
EIF2B4	-0.745004	-2.54931	0.0167128	0.0347022	-3.86635
GABARAPL2	-0.365166	-2.57105	0.0158945	0.0332303	-3.86651
AAAS	0.281246	2.63196	0.0137963	0.029357	-3.86677
LMNB2	0.16993	2.83443	0.00853399	0.0196093	-3.87257
RNF25	-0.45375	-2.54438	0.0169036	0.0350161	-3.874
DCUN1D1	-0.151353	-2.68809	0.0120938	0.0262366	-3.88025
VPS52	-0.149193	-2.68733	0.0121153	0.0262672	-3.88094
GFM1	-0.288833	-2.59816	0.0149266	0.0313991	-3.88417
SRSF9	0.200828	2.72532	0.011075	0.0243402	-3.88658
NMT1	-0.259071	-2.75684	0.0102761	0.0229411	-3.88768
POFUT2	0.236231	2.71932	0.0112336	0.0246582	-3.8976
RPL14	0.988217	2.77512	0.00983778	0.0221726	-3.90188
NDUFS4	-0.234469	-2.60804	0.0145875	0.0308198	-3.92462
FIP1L1	-0.254876	-2.51979	0.0178861	0.0367925	-3.93393
MYL6B	-0.548233	-2.58362	0.0154386	0.0323223	-3.93562
CD109	0.359222	2.53694	0.0171956	0.0355376	-3.95116
PXN	0.323611	2.70667	0.0115749	0.0252505	-3.95457
PDCD5	-0.173768	-2.6199	0.0141899	0.0301003	-3.95746
TRIM3	-0.417822	-2.55217	0.0166031	0.0345148	-3.96301
HNRNPH1	0.136171	2.7719	0.00991368	0.0223152	-3.97746
SNRNP70	0.166719	2.75081	0.0104247	0.0231703	-3.97945
DNAJB14	0.519476	2.53393	0.0173148	0.0357631	-3.9848
NDUFV2	-0.186115	-2.62189	0.0141245	0.0299975	-3.9863
TGFBRAP1	0.279778	2.50691	0.0184216	0.0376095	-3.98751
ADARB1	-0.38533	-2.51465	0.0180983	0.0371641	-3.98756
TBCK	-0.456535	-2.50623	0.0184505	0.0376458	-3.99019
PAPSS1	-0.178986	-2.74227	0.0106384	0.0235565	-3.99737
GNPNAT1	-0.334882	-2.67908	0.012353	0.0267006	-4.00077
EIF3H	-0.15886	-2.66943	0.0126366	0.0272636	-4.00376
PCK1	-0.298052	-2.47242	0.0199295	0.0402004	-4.0052
TMEM245	0.57528	2.59413	0.015067	0.0316381	-4.00558
CDC73	-0.47051	-2.51072	0.018262	0.0373783	-4.00953
RPL18A	0.488366	2.76214	0.0101473	0.0227253	-4.01261
QPRT	-0.159551	-2.77197	0.00991215	0.0223152	-4.01655
G6PD	-0.161136	-2.77118	0.00993077	0.0223253	-4.02323
MB21D2	-0.481363	-2.46246	0.0203854	0.0409097	-4.0311
RPL37	0.831288	2.69466	0.0119078	0.025849	-4.03331
SEC24B	-0.331773	-2.6354	0.0136859	0.0291713	-4.0371
SUPV3L1	-0.607011	-2.4908	0.0191124	0.0387733	-4.04369
ARPC1B	-0.274076	-2.72666	0.01104	0.0242783	-4.04862
RPL22	0.196556	2.70593	0.011595	0.0252721	-4.04875
CBL	-0.387478	-2.47152	0.0199701	0.0402593	-4.04961
PSMG3	-0.175652	-2.44527	0.0211953	0.0423187	-4.05471
CAB39L	-0.317076	-2.58747	0.0153017	0.0320927	-4.05674
PLD1	0.212129	2.51551	0.0180624	0.037112	-4.05683
OVCA2	-0.524527	-2.51897	0.0179201	0.036841	-4.0588
PRKAR1A	-0.116684	-2.65574	0.0130492	0.0280775	-4.06002
UQCRFS1	-0.12708	-2.71485	0.0113532	0.0248743	-4.06246
FXR2	0.32304	2.34437	0.0265739	0.050901	-4.06561
OSBPL11	-0.149495	-2.60717	0.0146172	0.0308585	-4.0688
SIL1	-0.253243	-2.67369	0.0125107	0.0270084	-4.07834
TBC1D10B	0.64471	2.41457	0.0227156	0.0447723	-4.08362
MGST1	-0.341765	-2.59761	0.0149456	0.0314017	-4.08416
NUDT2	0.478883	2.64592	0.0133531	0.0285827	-4.08515
NELFCD	-0.534202	-2.53226	0.0173817	0.0358593	-4.08626
CNOT1	-0.25768	-2.6572	0.0130046	0.0280065	-4.08637
SNAP23	-0.172366	-2.44778	0.0210755	0.0421033	-4.08962
MAVS	-0.237745	-2.57089	0.0159005	0.0332303	-4.0935
PCID2	0.325274	2.54196	0.016998	0.0351703	-4.09746
DLGAP4	-0.233008	-2.50822	0.0183667	0.0375248	-4.09797
MON1B	-0.513073	-2.40954	0.0229741	0.0452063	-4.09996
HNRNPK	0.168547	2.76085	0.0101783	0.0227516	-4.10117
FARSB	0.149303	2.64551	0.013366	0.0285928	-4.10239
EPPK1	0.171824	2.70578	0.0115991	0.0252721	-4.10762
SMAP	0.240886	2.62308	0.0140852	0.029932	-4.113
ALDH16A1	0.135128	2.64996	0.0132273	0.0283648	-4.11334
LCMT1	-0.19569	-2.47321	0.0198935	0.0401506	-4.11542
NEK9	-0.20583	-2.59771	0.0149421	0.0314017	-4.11579
ARMC10	-0.685642	-2.4645	0.0202913	0.0407454	-4.12144
RABIF	-0.215583	-2.3903	0.0239875	0.0469196	-4.12543
YWHAE	0.218415	2.73212	0.010898	0.0240109	-4.12835
CASTOR1	0.403209	2.39338	0.0238224	0.0466676	-4.1408
DYRK1A	-0.63169	-2.41214	0.0228399	0.0449924	-4.15345
MYH14	-0.203279	-2.70765	0.011548	0.0252229	-4.15353
NUDCD3	-0.370003	-2.46554	0.0202435	0.0407174	-4.1547
CSTF2	0.31115	2.46449	0.020292	0.0407454	-4.155
RAB35	-0.201826	-2.51154	0.0182278	0.0373432	-4.15594
INTS14	-0.572417	-2.44942	0.0209973	0.0420184	-4.16097
RPL12	0.171943	2.66449	0.0127841	0.027565	-4.16729
LAMTOR4	-0.538117	-2.31609	0.0282904	0.0537228	-4.1745
QSOX2	-0.290654	-2.39845	0.023553	0.0462167	-4.17468
SIGMAR1	0.157292	2.41795	0.0225434	0.0444826	-4.17506
CPSF3	-0.879575	-2.50023	0.0187052	0.0381003	-4.17569
FBLN5	0.38716	2.58677	0.0153264	0.0321254	-4.18317
NFS1	-0.41448	-2.47467	0.0198277	0.0400405	-4.18462
MYL3	0.253614	2.42971	0.0219535	0.0436109	-4.18861
TBCE	-0.171718	-2.50815	0.0183695	0.0375248	-4.19059
BTF3L4	-0.158185	-2.496	0.018887	0.0384043	-4.19291
PLP2	0.379236	2.29911	0.0293693	0.0552748	-4.19318
CCDC80	-0.288212	-2.60977	0.0145289	0.030764	-4.19764
EPCAM	-0.272706	-2.60451	0.0147077	0.0310125	-4.20703
SERPINB9	0.604516	2.70097	0.0117318	0.0255139	-4.21076
FRRS1	-0.223462	-2.48197	0.019501	0.039426	-4.21398
DHCR7	0.290233	2.55755	0.0163982	0.0341896	-4.21642
VPS33A	-0.143596	-2.41851	0.0225147	0.0444508	-4.22243
MAN1A2	-0.365253	-2.42864	0.022007	0.0436434	-4.2232
DYNC1I2	0.122835	2.5512	0.0166402	0.0345718	-4.2234
MCMBP	-0.274499	-2.46741	0.0201576	0.0405677	-4.22478
THRAP3	0.164444	2.54903	0.0167237	0.0347043	-4.22802
XPO7	-0.189196	-2.52308	0.0177517	0.0365587	-4.23615
ASNA1	-0.114137	-2.62002	0.0141861	0.0301003	-4.23964
AKR1C1	-0.22672	-2.67835	0.0123745	0.0267306	-4.24144
AAGAB	-0.357256	-2.3546	0.0259766	0.0500552	-4.24798
EDEM2	-0.551793	-2.33357	0.0272181	0.052022	-4.24899
IBA57	-0.352357	-2.36175	0.0255665	0.0493727	-4.25575
CCT3	-0.133015	-2.68531	0.0121733	0.0263767	-4.26236
DHX30	0.156101	2.56272	0.0162035	0.0338435	-4.26481
RPS7	0.132821	2.64363	0.0134249	0.0286953	-4.26826
COL4A5	-0.475763	-2.44863	0.0210347	0.0420693	-4.27681
MAP2K2	-0.111215	-2.61647	0.0143038	0.0303055	-4.27846
EIF4G3	0.241239	2.3662	0.0253145	0.0489663	-4.28658
ANP32A	0.248347	2.56052	0.0162863	0.0339763	-4.28797
NUP153	0.492202	2.38387	0.0243351	0.0473569	-4.29479
IGF2BP2	0.167127	2.60796	0.0145901	0.0308198	-4.30115
ALDH4A1	-0.244567	-2.63298	0.0137632	0.0293185	-4.30188
ERLIN2	-0.219466	-2.59946	0.0148814	0.0313413	-4.30242
RPL24	1.06978	2.60555	0.0146723	0.0309565	-4.30249
PTK2B	-0.29472	-2.33888	0.0268996	0.0514689	-4.30399
GCDH	-0.141227	-2.46958	0.0200587	0.0403917	-4.3119
POGLUT3	0.158595	2.56145	0.0162514	0.0339234	-4.31357
TBCB	0.184987	2.49809	0.0187969	0.0382651	-4.31412
SYNE2	-0.332478	-2.34633	0.0264587	0.0507629	-4.3175
NUP50	-0.371752	-2.37712	0.0247048	0.0478917	-4.32333
PEF1	-0.183226	-2.50471	0.0185147	0.0377341	-4.32536
NDUFB9	-0.157952	-2.42929	0.0219748	0.0436285	-4.3288
PRKACB	-0.683712	-2.39023	0.0239909	0.0469196	-4.33035
CTNNAL1	-0.420139	-2.31097	0.0286119	0.0542459	-4.33183
TMEM165	0.298168	2.42575	0.0221505	0.0438543	-4.3368
IVD	0.116067	2.49487	0.0189358	0.0384535	-4.34468
DNAJB4	-0.76763	-2.35135	0.0261654	0.0503093	-4.36033
MBOAT7	0.314965	2.40604	0.0231554	0.0455123	-4.36747
KPNA2	-0.543896	-2.33776	0.0269665	0.0515691	-4.37139
SLC25A4	-0.398026	-2.54619	0.0168333	0.0348909	-4.37193
HNRNPA3	0.133694	2.574	0.0157867	0.0330316	-4.37218
AARS	-0.148173	-2.62683	0.0139624	0.029689	-4.37368
SBSPON	-0.270886	-2.29553	0.0296015	0.055615	-4.37415
RAB11FIP5	0.187638	2.30633	0.028906	0.0546277	-4.3773
COL18A1	0.121487	2.61815	0.0142482	0.0302058	-4.37879
DKK1	-0.358044	-2.2988	0.0293892	0.0552748	-4.38201
EHD2	0.130988	2.51283	0.0181738	0.0372758	-4.38346
ALG12	-0.514586	-2.31256	0.0285116	0.0540848	-4.38731
KDELR3	-0.3427	-2.41604	0.0226403	0.0446488	-4.39344
AAR2	-0.208822	-2.24773	0.0328637	0.0607745	-4.39569
GNAI3	0.39784	2.30495	0.0289943	0.0547654	-4.39781
TP53BP2	-0.347119	-2.31312	0.0284766	0.0540475	-4.40223
ERGIC1	-0.266068	-2.49468	0.0189439	0.0384535	-4.40699
SF3B6	0.194796	2.27832	0.0307408	0.0575109	-4.41023
MFAP4	0.593075	2.44807	0.0210613	0.0420987	-4.4113
RPL10	0.526365	2.59107	0.0151744	0.0318447	-4.41511
WASHC2A	0.353031	2.27109	0.0312311	0.0582739	-4.41574
MICAL1	-0.37323	-2.35235	0.0261068	0.0502261	-4.41877
STT3B	0.291272	2.44377	0.0212674	0.0424387	-4.42077
NTMT1	-0.297085	-2.42578	0.022149	0.0438543	-4.42102
CPZ	0.599549	2.3291	0.0274887	0.0524825	-4.42382
SLAIN2	-0.214426	-2.41938	0.0224707	0.0443886	-4.42533
PRPS1	-0.294542	-2.51293	0.0181697	0.0372758	-4.43019
PRKAA1	-0.165244	-2.51232	0.018195	0.0372977	-4.43222
ITGB1	0.278345	2.53272	0.0173633	0.0358422	-4.43545
POLRMT	-0.366033	-2.32294	0.0278658	0.0531163	-4.43692
NDUFA5	-0.138452	-2.44095	0.0214035	0.0426862	-4.44299
FLAD1	-0.356953	-2.37922	0.0245893	0.0477728	-4.45228
ACSS3	0.341484	2.42533	0.0221718	0.043869	-4.45566
AGPS	-0.20643	-2.465	0.0202682	0.0407439	-4.4572
MAT1A	-0.263399	-2.48625	0.0193116	0.0391102	-4.45991
GMPS	0.190941	2.50816	0.0183693	0.0375248	-4.46373
TECR	-0.265778	-2.51062	0.0182661	0.0373783	-4.46539
GOLGA3	-0.147121	-2.48826	0.0192235	0.0389541	-4.4655
GNS	0.192286	2.54839	0.0167481	0.0347346	-4.47241
CTNNA2	-0.363773	-2.24106	0.0333441	0.0615663	-4.4761
PWP2	-0.600651	-2.31059	0.0286357	0.0542547	-4.47729
SART3	-0.107903	-2.44968	0.0209848	0.0420172	-4.47881
DCTN2	-0.190656	-2.55544	0.0164784	0.0343364	-4.48177
PPP4R3A	0.133401	2.31733	0.028213	0.0536047	-4.48269
FAHD2A	-0.140838	-2.38944	0.0240337	0.0469391	-4.48377
SH3BP1	-0.42541	-2.40377	0.0232737	0.045694	-4.48439
ADD3	0.136585	2.43575	0.0216565	0.0431421	-4.48653
VPS29	-0.13485	-2.48895	0.0191932	0.0389149	-4.49071
SGPL1	0.233988	2.35756	0.0258065	0.0497546	-4.4912
DST	-0.284118	-2.42894	0.0219917	0.0436376	-4.49394
CSTF3	-0.220319	-2.43275	0.0218038	0.0433828	-4.49454
UBXN1	0.146331	2.35234	0.0261079	0.0502261	-4.49595
RFC1	-0.228158	-2.19775	0.0366197	0.0666725	-4.49726
PRCC	-0.437133	-2.22617	0.0344391	0.0632906	-4.49828
FRYL	0.285077	2.37532	0.0248043	0.0480583	-4.50336
UBE3A	-0.356813	-2.31957	0.0280738	0.0533689	-4.51057
RP2	-0.313103	-2.38488	0.0242803	0.0472945	-4.51869
COG6	-0.336066	-2.269	0.0313737	0.0584473	-4.51994
COMMD4	-0.181917	-2.35292	0.0260741	0.0502158	-4.52084
ATP2A2	0.317996	2.52153	0.0178149	0.0366673	-4.52319
NAA10	-0.485433	-2.36455	0.0254077	0.0491198	-4.5248
GNG5	0.296169	2.37793	0.0246601	0.0478577	-4.53225
POLDIP2	-0.152849	-2.36199	0.0255528	0.0493727	-4.53416
RAB8B	0.24389	2.25934	0.0320431	0.0594126	-4.53762
BCLAF1	0.316973	2.34349	0.0266258	0.0509726	-4.54021
RPS11	0.496661	2.50599	0.0184607	0.0376458	-4.54219
MPDU1	-0.564795	-2.37768	0.0246739	0.0478581	-4.54651
EIF2S1	-0.143103	-2.49506	0.0189275	0.0384535	-4.55063
PIP4K2C	-0.0933385	-2.39201	0.0238959	0.0467856	-4.55108
EIF2A	-0.331013	-2.38931	0.0240407	0.0469391	-4.55164
POFUT1	0.149853	2.38626	0.0242051	0.047182	-4.55235
HSPA13	-0.431371	-2.36141	0.0255861	0.0493836	-4.55238
NIBAN1	0.524292	2.30059	0.0292739	0.0552048	-4.55649
PPP2R2A	-0.277419	-2.39429	0.0237738	0.0465983	-4.56382
ATG16L1	0.266296	2.26964	0.0313303	0.0584282	-4.5675
XRN2	-0.17294	-2.29888	0.0293842	0.0552748	-4.57881
APPL1	-0.242939	-2.28726	0.0301436	0.0564833	-4.58243
FRAS1	0.482031	2.19876	0.0365402	0.0666321	-4.58829
PLEKHA3	-0.175369	-2.22376	0.0346197	0.0635563	-4.59388
HSPA9	-0.144502	-2.54145	0.0170181	0.0351913	-4.5941
GOLGB1	-0.19828	-2.38839	0.0240902	0.0470098	-4.59479
GDI2	-0.144681	-2.5319	0.0173959	0.0358677	-4.59525
RPL35	0.846263	2.43254	0.0218142	0.0433828	-4.59838
RPL19	0.719953	2.49625	0.0188761	0.0384042	-4.60081
MZT2B	-0.259746	-2.30979	0.0286863	0.0542996	-4.60225
FTL	-0.172002	-2.27927	0.0306765	0.0574209	-4.60738
VPS33B	0.184361	2.24051	0.0333838	0.0616075	-4.61088
FLRT3	-0.30338	-2.38257	0.0244059	0.0474685	-4.61143
RGL2	-0.296328	-2.16142	0.0395875	0.0708346	-4.61723
TPM1	-0.233751	-2.30004	0.0293092	0.0552419	-4.61734
BSG	0.327873	2.39812	0.0235706	0.0462256	-4.62128
TBK1	-0.284041	-2.11638	0.043564	0.0766632	-4.62843
RPL5	0.379887	2.46978	0.0200493	0.0403917	-4.62995
C16orf58	-0.266155	-2.18539	0.0376059	0.0680488	-4.63207
SEC61B	0.374753	2.175	0.0384532	0.0692275	-4.63853
NUP54	-0.222053	-2.25455	0.0323793	0.0600043	-4.64308
TCERG1	-0.162416	-2.25962	0.0320232	0.0594068	-4.64779
PRMT1	0.100022	2.45003	0.0209683	0.042008	-4.64788
RPS16	0.21292	2.48482	0.0193748	0.0392157	-4.64858
MPST	-0.101823	-2.42511	0.0221828	0.043869	-4.65593
SORBS3	0.246318	2.19596	0.036761	0.0667745	-4.65858
TMED8	-0.388456	-2.18433	0.0376917	0.0681692	-4.65942
PTRHD1	-0.262702	-2.07967	0.0470652	0.0818948	-4.6604
POLR3A	-0.401073	-2.15961	0.0397409	0.0710391	-4.66446
FAM160B1	-0.168894	-2.28293	0.0304318	0.056993	-4.66705
GRSF1	-0.404323	-2.25219	0.032546	0.0602502	-4.67176
CYFIP1	-0.157694	-2.42709	0.0220839	0.0437714	-4.67213
ALDOB	0.325031	2.27283	0.0311121	0.0580826	-4.67807
TIMM50	0.346589	2.26727	0.0314929	0.0586386	-4.68138
GM2A	-0.176856	-2.30752	0.0288303	0.0545429	-4.68193
TOP1	0.178501	2.32111	0.0279785	0.0532736	-4.68393
SUGT1	-0.168765	-2.32024	0.0280323	0.0533331	-4.68402
KYAT3	0.124719	2.34465	0.0265572	0.0508965	-4.68748
SEC23A	-0.103272	-2.47601	0.0197675	0.0399419	-4.6913
HECTD1	-0.290997	-2.1691	0.0389427	0.0699663	-4.7062
PSMD5	0.158049	2.41043	0.022928	0.0451407	-4.71288
PSMA7	-0.124427	-2.43874	0.0215105	0.0428753	-4.71331
KLHL11	-0.308748	-2.02727	0.0524941	0.0900117	-4.71574
SNX27	-0.146452	-2.19561	0.0367884	0.0667745	-4.71584
CROCC	0.347085	2.11847	0.0433715	0.0764726	-4.71886
HEATR6	-0.354048	-2.08741	0.0463068	0.0808139	-4.719
SRRM2	0.135467	2.20783	0.0358322	0.065544	-4.72009
RPL28	0.938772	2.42222	0.0223275	0.0441306	-4.72521
NCOA6	0.167123	2.30115	0.0292378	0.0551958	-4.72567
PTPN1	0.219368	2.29612	0.0295629	0.055572	-4.72814
EIF1	-0.503591	-2.17374	0.0385574	0.0693797	-4.73107
CARMIL1	0.132664	2.31041	0.0286472	0.0542547	-4.73149
MTHFD1	0.222867	2.43198	0.0218416	0.0434129	-4.73623
MPRIP	0.214066	2.10522	0.0446033	0.0780338	-4.73703
RPS26	0.349607	2.38944	0.0240335	0.0469391	-4.73976
APOA2	-0.380565	-2.37823	0.024644	0.0478526	-4.74031
DUSP12	-0.203485	-2.26395	0.0317222	0.0589413	-4.74057
MROH1	-0.31994	-2.32012	0.0280399	0.0533331	-4.74092
DHX32	-0.190558	-2.23295	0.0339366	0.062462	-4.74246
ATP6V1C1	-0.110408	-2.32432	0.0277811	0.0530121	-4.75117
CAND1	-0.139062	-2.4607	0.020467	0.0410501	-4.75287
MINPP1	-0.136321	-2.29884	0.0293869	0.0552748	-4.75549
KIF1A	-0.406604	-2.15081	0.0404934	0.0721652	-4.75587
PPFIA1	0.208665	2.23273	0.0339529	0.062462	-4.75716
MYO1C	0.244789	2.05041	0.0500318	0.0865246	-4.76384
PUM3	0.406024	2.11918	0.0433066	0.0764463	-4.76527
DDX46	0.28617	2.22174	0.0347712	0.0637682	-4.77277
RPS9	0.524705	2.45137	0.0209045	0.0419039	-4.77301
ALOX15	-0.794535	-2.3322	0.0273005	0.0521513	-4.77553
RPS27L	0.113547	2.25023	0.0326855	0.0604768	-4.77953
STUB1	0.13821	2.15555	0.0400862	0.0716201	-4.77955
SCRIB	-0.613162	-2.26213	0.0318485	0.0591138	-4.78219
ERO1A	0.100102	2.38677	0.0241777	0.0471546	-4.78564
EPB41L3	0.158547	2.32327	0.0278455	0.0531063	-4.78574
ERLEC1	-0.152756	-2.27681	0.0308422	0.05767	-4.78706
SSU72	0.176294	2.18384	0.0377316	0.0682063	-4.78765
VPS4A	-0.164399	-2.11992	0.043239	0.0763652	-4.78892
NCDN	-0.293971	-2.20314	0.0361968	0.0660436	-4.78951
ACBD5	-0.250222	-2.18725	0.0374559	0.067834	-4.79069
RAB2A	0.202289	2.35004	0.0262414	0.0504281	-4.79306
TM7SF2	-0.193344	-2.00409	0.0550673	0.0937418	-4.79473
RDH11	0.210787	2.2891	0.0300226	0.0562864	-4.79808
APP	-0.159392	-2.32187	0.0279315	0.0532129	-4.79853
PFDN1	-0.216011	-2.2933	0.029747	0.0557992	-4.79968
MRPL15	-0.1665	-2.21881	0.0349923	0.0641405	-4.80302
IPO8	-0.195526	-2.23399	0.0338603	0.0623566	-4.80499
RPS8	0.72159	2.40561	0.0231777	0.0455308	-4.80624
HNRNPA2B1	0.155397	2.43447	0.0217192	0.0432427	-4.80818
ITGB6	0.228699	2.30702	0.0288619	0.0545736	-4.8082
MAGT1	0.303495	2.16985	0.0388799	0.0698888	-4.81025
MARCKS	-0.24389	-2.26924	0.0313577	0.0584473	-4.8137
RPS10	0.114073	2.3847	0.0242896	0.0472945	-4.81629
VPS36	-0.492699	-2.11772	0.0434405	0.0764917	-4.82594
DLST	0.112741	2.38189	0.0244431	0.0475147	-4.83236
SKIV2L	-0.111564	-2.27356	0.0310629	0.0580213	-4.83829
EIF3F	-0.224266	-2.34919	0.026291	0.0504959	-4.83829
NDUFB7	-0.233593	-2.01052	0.0543431	0.0926427	-4.84585
ATG3	-0.208086	-2.16999	0.0388685	0.0698888	-4.84597
MRPL42	-0.144236	-2.17941	0.0380918	0.0687169	-4.84775
NID2	0.355644	2.40705	0.0231026	0.0454338	-4.85046
EIF5B	-0.103136	-2.26332	0.0317656	0.0589909	-4.85563
VPS16	-0.135501	-2.1681	0.0390261	0.0700804	-4.8571
ARFGAP1	-0.131013	-2.22724	0.0343598	0.0631776	-4.85733
SPCS2	0.288029	2.23616	0.0337008	0.0621276	-4.85769
RBM25	0.207539	2.22457	0.0345584	0.0634768	-4.8643
FGD4	-0.133243	-2.11095	0.044067	0.0772484	-4.8675
LMAN2	-0.247471	-2.36106	0.0256057	0.0493945	-4.88206
CARS2	-0.173357	-2.06174	0.0488643	0.0847316	-4.88391
FDX1	-0.223305	-2.10423	0.0446966	0.0781582	-4.88891
LSM8	0.280138	2.17952	0.0380829	0.0687169	-4.89004
SQLE	0.389709	2.11857	0.0433624	0.0764726	-4.89051
OSGEP	-0.212315	-1.95806	0.0605082	0.101057	-4.89416
MAPK3	-0.145868	-2.29434	0.0296787	0.0557007	-4.90477
RETSAT	-0.223437	-2.19585	0.03677	0.0667745	-4.90913
SEPTIN8	0.207591	2.21727	0.035109	0.0643211	-4.91083
DBR1	-0.126493	-2.14552	0.0409524	0.0728363	-4.91144
CFAP20	0.162368	2.15506	0.0401285	0.0716232	-4.91161
DDX50	-0.631767	-2.08535	0.0465079	0.0810448	-4.91264
SLC25A5	-0.26848	-2.18989	0.0372444	0.067533	-4.91398
CLCN5	0.348068	2.16119	0.0396064	0.0708346	-4.91444
ACP1	-0.181364	-2.23931	0.0334713	0.0617368	-4.91544
MPP5	0.198888	2.13748	0.0416583	0.0739059	-4.92701
MRPS36	-0.169148	-2.1534	0.0402706	0.0718406	-4.92874
ATP6V1D	-0.16802	-1.98857	0.0568517	0.0962231	-4.93042
PCBP2	-0.123591	-2.29457	0.0296642	0.0557007	-4.93102
MLEC	0.334298	2.19447	0.0368786	0.0669041	-4.93262
PI4KB	-0.168656	-2.12563	0.0427197	0.0755235	-4.93393
DCTN4	-0.173087	-2.17631	0.0383453	0.0690685	-4.94333
ANO10	0.306752	2.1304	0.0422894	0.0749126	-4.94574
DPYSL2	0.174756	2.34597	0.0264795	0.0507751	-4.9465
KIAA2013	-0.24583	-1.93954	0.0628274	0.104486	-4.94902
NEDD8	0.199046	2.21519	0.035267	0.0645435	-4.95036
PARD3	-0.372444	-2.05817	0.0492292	0.0852824	-4.95362
NME3	0.119259	2.11496	0.0436951	0.0767487	-4.95486
ENDOD1	0.319997	2.17639	0.0383389	0.0690685	-4.95509
EFR3A	-0.45444	-2.00266	0.0552298	0.0939279	-4.96059
RBBP4	0.218937	2.19752	0.0366378	0.0666725	-4.96396
POP1	-0.224246	-2.04412	0.0506912	0.0873015	-4.96623
RAB3B	-0.239615	-2.1871	0.037468	0.067834	-4.96675
ARFGAP2	-0.217434	-2.11207	0.0439627	0.0771421	-4.96722
STARD9	-0.143961	-1.9388	0.0629209	0.104543	-4.97282
PLTP	0.349007	2.20569	0.0359985	0.0657461	-4.97712
RAP2C	-0.270328	-2.22196	0.0347548	0.0637682	-4.97763
RPL7	0.61342	2.34852	0.0263303	0.0505438	-4.97842
MTR	-0.322806	-2.13257	0.0420951	0.0746058	-4.9813
QDPR	-0.136987	-2.16163	0.0395695	0.0708346	-4.98241
ABCB11	0.669984	2.01513	0.053829	0.0919883	-4.98484
ANP32B	-0.132419	-2.19576	0.0367769	0.0667745	-4.98529
HABP4	0.190972	1.98529	0.0572351	0.0967794	-4.9861
SDC4	-0.183371	-1.99491	0.0561175	0.0951171	-4.98796
NELFA	-0.30935	-1.96019	0.0602464	0.100667	-4.98828
INPPL1	-0.186414	-2.16454	0.0393241	0.0705081	-4.98961
ANXA6	0.216894	2.37172	0.0250047	0.0483936	-4.99188
SERPINA1	-0.352966	-2.37187	0.0249964	0.0483936	-4.99366
PYCR3	-0.338753	-1.9172	0.0657257	0.108244	-4.99611
MED24	-0.402729	-1.96716	0.0593963	0.0996708	-4.99635
UQCRQ	-0.304679	-2.08261	0.0467758	0.0814714	-5.00303
FLOT1	-0.191755	-2.24243	0.0332449	0.0614153	-5.00435
MRPS28	0.213478	2.00361	0.0551225	0.0937905	-5.01125
[truncated: 1,537 more rows]

## Sheet: Carrier-progeny results
Processed results for carrier and progeny MS analysis using R
2,987 proteins
genename	logFC_CarriervsWT	t_CarriervsWT	P.Value_CarriervsWT	adj.P.Val_CarriervsWT	B_CarriervsWT
CHCHD2P9	2.92474	31.5449	4.17145e-11	4.18675e-08	15.58		2.91037	31.4256	4.32624e-11	8.62156e-08	13.833		-0.0143726	-0.21517	0.834089	0.888346	-7.49553
SPPL2B	1.81711	2.28881	0.0458562	0.0856533	-4.89129		0.0329522	0.0358785	0.972106	0.983209	-6.54416		-1.78416	-2.23623	0.0500926	0.103166	-4.84317
COL1A2	1.43371	12.8263	2.09757e-07	6.44468e-06	7.78458
BICD2	1.41514	2.54191	0.0299021	0.0606297	-3.82696		-0.143533	-0.222892	0.82824	0.914312	-5.83304		-1.55868	-2.75447	0.0208591	0.0511038	-3.36678
FN1	1.38252	14.5799	6.39745e-08	2.91859e-06	8.91854
AHNAK	1.15984	17.1602	1.38909e-08	1.13505e-06	10.4524
NPR2	1.08339	4.36647	0.0015099	0.00526803	-1.69268
PCNA	1.06903	20.255	2.89245e-09	3.7866e-07	12.0111
MCM4	0.957455	21.5795	1.58335e-09	2.80439e-07	12.6238		0.623288	13.801	1.06583e-07	5.34869e-05	8.41803		-0.334167	-7.96331	1.46776e-05	0.000193367	3.23215
HIST1H1A	0.896121	9.86531	2.26606e-06	3.92132e-05	5.43985
S100A13	0.865416	17.9626	9.02566e-09	7.76464e-07	10.9038
DISP3	0.857219	2.09542	0.0633871	0.111288	-5.15308
MCM3	0.856935	8.87268	5.77247e-06	7.33371e-05	4.18367		0.522918	5.30931	0.000379088	0.00821175	0.165462		-0.334017	-3.6329	0.00482027	0.0157931	-2.86399
P4HA1	0.84795	8.47923	8.56114e-06	9.73795e-05	4.01671
ALDH18A1	0.846297	13.2475	1.55696e-07	5.26743e-06	7.96628		0.262212	3.9599	0.00284842	0.0286842	-1.95512		-0.584086	-9.33485	3.69736e-06	7.78514e-05	4.70024
FKBP10	0.845931	8.08154	1.29418e-05	0.000131122	3.69054		0.328857	2.98447	0.0141417	0.0772786	-3.0326		-0.517074	-5.18833	0.000449423	0.0025106	0.103223
CBS	0.845391	16.8329	1.66527e-08	1.16244e-06	10.2953		0.426017	8.21559	1.12397e-05	0.00117681	3.85733		-0.419374	-8.70919	6.78799e-06	0.000115046	4.17791
SERPINH1	0.841813	7.02522	4.20029e-05	0.000312273	2.10817		0.42278	3.42374	0.00679234	0.0488295	-2.76267		-0.419033	-3.64813	0.00470226	0.0154907	-2.78723
POMP	0.839587	13.3086	1.49208e-07	5.10528e-06	8.09328
DCTPP1	0.838727	14.082	8.8395e-08	3.50207e-06	8.63649
PTGR1	0.832658	18.121	8.30722e-09	7.57971e-07	10.9673
AK4	0.825599	22.2462	1.18481e-09	2.39636e-07	12.923
TRMT61A	0.81791	2.42286	0.0365761	0.0710521	-4.88337
KRT8	0.79248	9.92995	2.13803e-06	3.76729e-05	5.3753		1.18964	15.4487	3.72621e-08	2.8049e-05	9.20484		0.397155	5.59854	0.000254496	0.00158538	0.357099
SDCBP	0.789946	10.7336	1.0643e-06	2.26514e-05	6.14597		0.326129	4.26524	0.00176467	0.0215677	-1.15818		-0.463817	-6.5109	7.8035e-05	0.000636757	1.75448
RFC2	0.784038	14.3771	7.28914e-08	3.20346e-06	8.81684		0.351515	6.22216	0.000112097	0.00411613	1.62809		-0.432523	-8.22994	1.10725e-05	0.000159518	3.80295
PHGDH	0.783349	10.0804	1.86973e-06	3.41197e-05	5.07732
PDLIM3	0.749297	9.23784	4.05365e-06	5.7303e-05	4.86918
RANBP17	0.748151	6.92446	4.73029e-05	0.000344865	2.16135
HNRNPF	0.744549	29.7786	7.25928e-11	4.37154e-08	15.6688		0.251341	9.85709	2.28292e-06	0.000412102	5.32605		-0.493207	-19.9504	3.34016e-09	6.28577e-07	11.8905
MYO3A	0.744085	9.50275	3.15892e-06	4.77965e-05	5.10729		0.179492	2.1588	0.057029	0.178869	-4.35504		-0.564593	-7.37892	2.7936e-05	0.00030699	2.94759
ASNS	0.740674	4.44749	0.00133414	0.00473712	-1.32552
RYR3	0.737176	11.6094	5.22812e-07	1.32285e-05	6.66643
PADI2	0.73012	6.34379	9.61089e-05	0.00059544	1.71645		0.322066	2.67421	0.023897	0.105814	-3.43235		-0.408054	-3.70822	0.00426526	0.0143976	-2.08056
PSMG2	0.728692	6.13871	0.000124719	0.000727771	1.38876		0.442059	3.62465	0.00488548	0.0400822	-1.9946		-0.286633	-2.57677	0.0281873	0.0641997	-4.07726
PYCR1	0.724556	8.47257	8.61949e-06	9.75687e-05	3.72931
HSPB1	0.724543	10.471	1.33004e-06	2.70591e-05	5.74779		0.316983	4.45273	0.00132354	0.0174026	-1.11644		-0.40756	-6.06317	0.000137473	0.000992641	0.905387
COL3A1	0.723894	2.6122	0.0265449	0.0546184	-3.97425		0.448264	1.57606	0.147014	0.327193	-5.08901		-0.27563	-1.05973	0.314929	0.434579	-6.12965
RPS24	0.714289	1.89419	0.0883488	0.145218	-6.05143		-0.0838441	-0.214048	0.83494	0.917854	-7.168		-0.798133	-2.09984	0.062923	0.123669	-5.59109
CNN3	0.710933	15.1571	4.45302e-08	2.31158e-06	9.13105		0.269671	5.66041	0.00023406	0.00618206	0.412169		-0.441262	-9.50429	3.15438e-06	6.86255e-05	4.67624
DPH6	0.709997	8.47816	8.57043e-06	9.73795e-05	4.05115
MCM7	0.706633	13.0629	1.77225e-07	5.80026e-06	7.86827		0.499842	9.13094	4.49027e-06	0.00067601	4.74338		-0.206791	-4.0087	0.00263639	0.00991235	-2.21423
PTBP1	0.701108	30.2292	6.28354e-11	4.37154e-08	15.8443		0.179127	7.57622	2.23883e-05	0.00164417	2.85531		-0.521981	-22.6439	1.00059e-09	2.80119e-07	13.0932
CDK1	0.700217	9.84248	2.31325e-06	3.98011e-05	5.27435		0.424729	5.85171	0.000181285	0.0054585	1.05146		-0.275489	-4.03381	0.00253379	0.00962072	-2.01507
QPRT	0.68706	14.7538	5.72808e-08	2.69404e-06	8.94132
NPM1	0.685559	12.9992	1.85408e-07	5.87645e-06	7.4658		0.136522	2.53525	0.0302412	0.121247	-4.79888		-0.549036	-10.4571	1.34608e-06	3.99205e-05	5.43729
FLNA	0.678168	26.0771	2.5944e-10	1.11596e-07	14.4354		0.199912	7.55125	2.3019e-05	0.00164854	2.79123		-0.478256	-18.5223	6.75293e-09	1.07016e-06	11.1264
ADA	0.66571	2.69695	0.0229936	0.0483212	-3.89351		-0.0205182	-0.0763519	0.94069	0.963735	-6.26459		-0.686228	-2.75055	0.0209978	0.0513184	-3.67631
COL18A1	0.663015	20.3428	2.776e-09	3.7866e-07	12.0752		0.229471	6.89659	4.88942e-05	0.00258281	2.19269		-0.433543	-13.4657	1.33863e-07	7.97983e-06	8.13373
ANXA6	0.650693	16.7671	1.72778e-08	1.16244e-06	10.2354		0.355175	9.00927	5.05067e-06	0.00072417	4.59336		-0.295518	-7.81031	1.73107e-05	0.000217177	3.04514
ANXA2	0.646331	18.9436	5.45791e-09	5.62416e-07	11.349		0.339862	9.85723	2.28265e-06	0.000412102	5.30885		-0.306469	-9.11124	4.57621e-06	8.71452e-05	4.29986
KDM4C	0.638968	1.54302	0.154775	0.231275	-5.96807		0.242045	0.571876	0.580408	0.741708	-6.44159		-0.396922	-0.982163	0.349868	0.470501	-6.5221
CRB2	0.6372	11.1779	7.3762e-07	1.72658e-05	6.5411		0.135431	2.26746	0.0475323	0.159376	-4.30726		-0.50177	-8.91417	5.54198e-06	9.81583e-05	4.54222
ACTN1	0.632219	9.73479	2.55088e-06	4.24348e-05	5.0978		0.322785	4.85565	0.000725462	0.0119362	-0.453492		-0.309433	-4.91011	0.000670037	0.00346052	-0.720523
TBL1X	0.62778	9.0739	4.74405e-06	6.43439e-05	4.4787		0.0663655	0.914895	0.382414	0.581446	-6.41465		-0.561415	-8.14081	1.21568e-05	0.000172661	3.57527
GRWD1	0.622679	6.94477	4.61787e-05	0.000340794	2.34148		0.0571695	0.60134	0.561395	0.726724	-6.2723		-0.56551	-6.32161	9.88296e-05	0.000759123	1.6327
LGALS1	0.617895	7.329	2.95655e-05	0.000239951	2.5953
INS-IGF2	0.616173	7.68268	1.99024e-05	0.000179958	3.03247		0.33071	4.03965	0.00251054	0.0262474	-1.61605		-0.285463	-3.67468	0.00450366	0.0150172	-2.57455
ADD3	0.602731	11.0018	8.51694e-07	1.94277e-05	6.36274		0.145871	2.5616	0.0289209	0.117786	-3.9699		-0.45686	-8.4403	8.90853e-06	0.000135944	4.00116
SUCLG2	0.598494	8.84297	5.9439e-06	7.48832e-05	4.234		0.229954	3.3	0.00833761	0.055541	-2.91443		-0.368541	-5.5561	0.000269623	0.0016517	0.286229
LAMC1	0.597818	5.80678	0.000192411	0.00103392	0.898285		0.352857	3.349	0.00768625	0.053096	-2.48309		-0.244961	-2.48884	0.0327135	0.0725341	-4.26561
VIM	0.592373	15.7267	3.15315e-08	1.75817e-06	9.38946		0.476331	12.6125	2.44855e-07	8.30852e-05	7.53182		-0.116042	-3.14124	0.0108668	0.0305509	-4.13927
CMBL	0.592277	7.4938	2.45446e-05	0.000209359	3.09381		0.207324	2.51125	0.0314958	0.124291	-3.68735		-0.384953	-5.01424	0.000576255	0.00305142	-0.0409315
POLR2B	0.590919	13.9938	9.37071e-08	3.61734e-06	8.57939		0.163431	3.73839	0.00406214	0.0360537	-2.09033		-0.427488	-10.2661	1.58803e-06	4.38676e-05	5.73786
MSI1	0.586058	9.6982	2.63761e-06	4.32826e-05	5.1136
YAP1	0.57999	4.78537	0.00080432	0.00318659	-0.633415		0.0616723	0.48273	0.63999	0.7861	-6.35113		-0.518318	-4.29412	0.00168764	0.00698007	-1.29599
GSTO1	0.570014	12.3873	2.88932e-07	8.24784e-06	7.38657
NUDC	0.569739	12.4108	2.8394e-07	8.2206e-06	7.30707		0.292762	6.28996	0.000102858	0.00402216	1.44717		-0.276977	-6.14492	0.000123728	0.000903585	0.929341
FLNC	0.568413	18.891	5.60362e-09	5.62416e-07	11.3274
GMPS	0.567854	19.4998	4.14866e-09	4.62653e-07	11.6481		0.204491	6.91641	4.77566e-05	0.00256777	2.15194		-0.363362	-12.5908	2.48753e-07	1.18888e-05	7.43776
C11orf54	0.564427	9.69327	2.64952e-06	4.32826e-05	5.06849		0.16783	2.79131	0.0195975	0.0930295	-3.79217		-0.396597	-6.90444	4.844e-05	0.00045579	2.0833
MPHOSPH10	0.558791	8.76507	6.4205e-06	7.923e-05	4.26879		0.0633492	0.951843	0.364278	0.566551	-6.2171		-0.495442	-7.79237	1.76518e-05	0.000218723	3.29154
GLYATL3	0.555273	5.63721	0.000241508	0.00123251	0.84481		0.0778695	0.748385	0.471973	0.65701	-5.8251		-0.477404	-4.8859	0.000694087	0.0035603	-0.152919
GGH	0.55486	13.3396	1.4603e-07	5.05398e-06	8.03563		0.149934	3.51309	0.00586329	0.0446552	-2.70116		-0.404926	-9.82866	2.34235e-06	5.46729e-05	5.19317
HSPE1	0.548325	10.5765	1.21546e-06	2.50668e-05	5.52284		0.0988273	1.8748	0.0911896	0.243199	-5.76496		-0.449497	-8.69341	6.89587e-06	0.000115684	3.76585
PAICS	0.545832	16.6144	1.88304e-08	1.20635e-06	10.0155		0.0452953	1.3536	0.206545	0.401748	-6.43989		-0.500537	-15.2396	4.23288e-08	3.74859e-06	9.23839
SCP2	0.545429	16.8258	1.67188e-08	1.16244e-06	10.2047		-0.0238631	-0.717085	0.490219	0.670931	-6.95871		-0.569292	-17.4968	1.15663e-08	1.65838e-06	10.6367
PYCR2	0.543476	10.5463	1.24705e-06	2.55433e-05	5.66691		0.0266577	0.504457	0.625194	0.774038	-7.0547		-0.516818	-10.0207	1.97147e-06	4.924e-05	5.2792
PLA1A	0.540465	3.37944	0.00730835	0.0189866	-2.99213		0.54214	3.41149	0.00693119	0.0493376	-2.51586		0.00167537	0.0110838	0.991381	0.99303	-7.03768
TLN1	0.540168	18.5935	6.51239e-09	6.32542e-07	11.2092		0.184655	6.25114	0.000108043	0.00411613	1.35592		-0.355513	-12.347	2.97694e-07	1.40056e-05	7.29741
ISYNA1	0.539755	17.9739	8.97242e-09	7.76464e-07	10.8355		0.103402	3.3855	0.00723545	0.0511597	-3.13756		-0.436354	-14.5756	6.41512e-08	4.94974e-06	8.84406
MYH9	0.539656	13.7588	1.09656e-07	4.07622e-06	8.2027		0.245331	6.18948	0.000116867	0.00418914	1.17705		-0.294326	-7.57983	2.22987e-05	0.000260238	2.61542
COL4A3	0.535644	2.26567	0.0476752	0.0885019	-5.10827		0.950955	4.18512	0.00199848	0.0233233	-1.48327		0.415311	1.91299	0.0856735	0.157294	-5.61709
HDHD5	0.535152	7.6042	2.17038e-05	0.000191082	2.75911		-0.0091576	-0.12477	0.903252	0.949785	-6.98636		-0.544309	-7.69027	1.97369e-05	0.000235824	2.97124
HIST1H2BM	0.531852	8.18355	1.16231e-05	0.00012068	3.08389		0.317453	4.85194	0.00072941	0.0119362	-0.879831		-0.214399	-3.33967	0.0078061	0.0233872	-3.72626
ASMTL	0.529649	10.8451	9.69554e-07	2.10024e-05	6.08289
CAD	0.52926	11.997	3.87396e-07	1.05085e-05	6.93132		0.0830382	1.84213	0.0961702	0.250926	-5.57705		-0.446221	-10.1403	1.77326e-06	4.65668e-05	5.40725
TRAP1	0.525494	12.2275	3.25454e-07	9.15834e-06	7.15496		0.0700619	1.58923	0.144017	0.324335	-5.87963		-0.455432	-10.6194	1.17194e-06	3.76855e-05	5.88577
POLR2E	0.521293	4.79618	0.000791618	0.00314454	-0.368862		0.257329	2.30138	0.0448956	0.155024	-3.95761		-0.263963	-2.51113	0.031502	0.0703777	-3.96602
HEXB	0.521179	3.74968	0.00398867	0.0116828	-2.29989		0.080571	0.555372	0.59121	0.751111	-6.33358		-0.440608	-3.1906	0.0100055	0.0286102	-3.12351
RPS12	0.519565	4.70331	0.00090814	0.00350117	-0.779855		0.0153807	0.132372	0.897394	0.947356	-6.49231		-0.504184	-4.5438	0.00115301	0.00526017	-0.916711
MTHFD1	0.519144	16.7821	1.71336e-08	1.16244e-06	10.2268		0.254231	8.11673	1.24693e-05	0.00117681	3.6324		-0.264912	-8.68937	6.92376e-06	0.000115684	3.98583
PIWIL1	0.51782	5.37883	0.000344091	0.00163219	0.442693		0.107827	1.06664	0.311949	0.518766	-5.63096		-0.409993	-4.30637	0.00165607	0.00690589	-1.07329
NOC2L	0.513017	2.31194	0.0441045	0.0829915	-4.98739		0.613554	2.79834	0.0193658	0.0924113	-3.71845		0.100537	0.47917	0.642431	0.733823	-7.12085
TMPO	0.512899	5.56237	0.000267329	0.00132826	0.250131		0.123348	1.29623	0.224871	0.423178	-5.97337		-0.389551	-4.26227	0.00177281	0.0072625	-1.62755
ECI1	0.511971	4.81194	0.000773478	0.00307654	-0.397128		0.048437	0.429655	0.676828	0.810955	-6.11587		-0.463534	-4.36004	0.00152488	0.00648503	-0.998503
RPS21	0.510586	7.31553	3.00229e-05	0.000243008	2.39034		0.470169	6.74267	5.87942e-05	0.00285531	2.0607		-0.0404166	-0.599636	0.562485	0.668103	-7.27012
NCL	0.510487	10.7292	1.06825e-06	2.26514e-05	5.57209		0.0849358	1.75716	0.110324	0.274306	-6.04436		-0.425551	-8.96205	5.28838e-06	9.53491e-05	3.96067
TMEM263	0.510012	9.53906	3.05412e-06	4.69181e-05	4.9847		0.227471	4.16604	0.00205882	0.0237033	-1.43522		-0.282541	-5.39049	0.000338569	0.00200281	0.111278
MAT2A	0.509597	11.1059	7.82053e-07	1.79753e-05	6.12978		0.193779	4.16975	0.00204694	0.0237033	-1.80392		-0.315817	-6.93982	4.64502e-05	0.000439816	1.85763
NES	0.508747	13.3739	1.42609e-07	4.99296e-06	7.81361		0.224393	5.8415	0.000183751	0.00547796	0.569774		-0.284353	-7.53682	2.33921e-05	0.000270899	2.43154
FBL	0.507329	8.32562	1.00244e-05	0.000108574	3.84576		-0.0533458	-0.831982	0.425415	0.61583	-6.24661		-0.560675	-9.10544	4.60182e-06	8.71452e-05	4.71058
SLIRP	0.506491	7.99464	1.41942e-05	0.000139669	3.20213		0.418022	6.58101	7.15796e-05	0.00320975	1.86758		-0.0884691	-1.44267	0.180599	0.281899	-6.41139
MAGED2	0.505266	7.78134	1.78649e-05	0.000165512	3.07341		0.0582232	0.864035	0.408414	0.601632	-6.47346		-0.447043	-6.89985	4.8705e-05	0.000456856	2.11233
LINC00476	0.504919	6.80528	5.45265e-05	0.000382702	2.15197		0.380313	5.08763	0.000518645	0.009738	0.130584		-0.124606	-1.75238	0.111174	0.194281	-5.49675
NASP	0.502275	14.0041	9.30693e-08	3.61734e-06	8.40292		0.172818	4.75233	0.000844513	0.0131239	-0.868433		-0.329457	-9.25355	3.99348e-06	8.24357e-05	4.4927
MCM6	0.500798	10.3071	1.5323e-06	2.95753e-05	5.5795		0.289598	5.88786	0.000172837	0.00525669	0.96477		-0.2112	-4.44928	0.00133051	0.0058399	-1.51317
PPIL3	0.50013	13.3745	1.42548e-07	4.99296e-06	8.09062		0.478587	12.8262	2.0978e-07	8.30852e-05	7.76649		-0.0215426	-0.600989	0.561619	0.667865	-7.2191
PSPH	0.497989	10.2089	1.66942e-06	3.14164e-05	5.51821		-0.015024	-0.295218	0.774046	0.883827	-6.90404		-0.513013	-10.4517	1.35234e-06	3.99205e-05	5.8237
DSP	0.496754	6.26502	0.000106158	0.000639282	1.19783		0.0396459	0.481281	0.640983	0.786791	-6.72115		-0.457108	-5.76146	0.00020438	0.00135548	0.616629
TXNDC12	0.494932	9.61152	2.85616e-06	4.50257e-05	4.83337		0.0849765	1.61525	0.138254	0.316395	-5.86359		-0.409956	-7.98533	1.4336e-05	0.000192704	3.21492
ZNF219	0.494864	7.63665	2.09381e-05	0.000187072	3.18972		0.134362	1.99431	0.0749524	0.21473	-4.63797		-0.360502	-5.63845	0.000241103	0.00152805	0.748625
TAGLN2	0.494644	11.1648	7.45452e-07	1.72658e-05	6.22776		0.358569	8.05659	1.32885e-05	0.00117681	3.52713		-0.136074	-3.128	0.0111105	0.031062	-3.86877
RPA1	0.493138	6.45096	8.40553e-05	0.000533946	1.22184		0.150808	1.93803	0.0822278	0.226595	-5.3851		-0.34233	-4.51264	0.00120857	0.0054476	-1.49441
PALLD	0.489997	3.92927	0.0029906	0.00933467	-1.75521		0.351908	2.78239	0.0198959	0.0938973	-3.25051		-0.138089	-1.16206	0.27299	0.388273	-5.96422
SALL2	0.488691	3.0964	0.0117153	0.0276447	-3.38782		0.0517422	0.314263	0.759972	0.871905	-6.43464		-0.436948	-2.7792	0.0200037	0.0493698	-3.80419
PSAP	0.488472	9.46676	3.26667e-06	4.8935e-05	4.58301		-0.00951683	-0.180557	0.86043	0.929295	-7.24259		-0.497989	-9.6247	2.8217e-06	6.24716e-05	4.85011
CALR	0.486974	7.80275	1.74536e-05	0.000162702	2.78583		0.152942	2.41807	0.0368736	0.137921	-4.75497		-0.334032	-5.3836	0.000341824	0.0020181	-0.282811
NYAP1	0.486828	4.30439	0.00166112	0.00565797	-1.26607		0.326907	2.84586	0.0178701	0.0901287	-3.24732		-0.159921	-1.47237	0.172591	0.273223	-5.71941
CAV1	0.486028	2.26151	0.0480102	0.0889592	-4.48491		0.13979	0.624961	0.546408	0.715319	-5.9793		-0.346238	-1.63816	0.133353	0.225781	-5.3145
HSPD1	0.486006	9.76501	2.48163e-06	4.1744e-05	4.71412		0.0435731	0.86101	0.409999	0.602786	-7.0642		-0.442433	-8.89062	5.67152e-06	9.98652e-05	3.93978
NUP54	0.485757	9.01678	5.01396e-06	6.73975e-05	4.51285		0.13811	2.49119	0.0325834	0.12678	-4.1272		-0.347647	-6.5205	7.71153e-05	0.00063441	1.73352
EPS15	0.485615	7.85278	1.65318e-05	0.000157079	3.28226		0.0245744	0.381468	0.711074	0.839154	-6.60667		-0.46104	-7.43917	2.60979e-05	0.000290551	2.89081
FHL1	0.482551	12.0892	3.61201e-07	9.88705e-06	7.02644		0.0908095	2.23079	0.0505521	0.166585	-4.9435		-0.391742	-9.84698	2.30386e-06	5.46383e-05	5.15071
SSB	0.481111	22.527	1.05121e-09	2.39636e-07	13.0271		0.172386	7.98778	1.42985e-05	0.00119591	3.34711		-0.308725	-14.537	6.57554e-08	4.94974e-06	8.78259
MYL12B	0.479179	9.67566	2.69262e-06	4.35886e-05	4.97599		0.208664	4.14338	0.00213303	0.0237872	-1.64903		-0.270515	-5.54752	0.000272797	0.00166274	0.159556
PDLIM5	0.478471	10.6359	1.1557e-06	2.39987e-05	5.9523		0.121326	2.61989	0.0262011	0.111514	-4.06478		-0.357145	-8.00404	1.40525e-05	0.000190541	3.40676
TPM1	0.475771	16.8926	1.6107e-08	1.16244e-06	10.2338		0.180122	6.32371	9.85691e-05	0.00391082	1.36936		-0.295649	-10.5733	1.21874e-06	3.8168e-05	5.73942
RCN1	0.473877	8.77431	6.36179e-06	7.88287e-05	4.17669		-0.0946204	-1.66777	0.127249	0.300036	-5.50764		-0.568498	-10.3758	1.44374e-06	4.15972e-05	5.81128
CNN2	0.47227	10.8292	9.82497e-07	2.11307e-05	6.01962		0.183034	4.12788	0.0021854	0.0241264	-1.70636		-0.289236	-6.70893	6.12425e-05	0.000540766	1.71761
HSP90B1	0.467664	6.73285	5.94954e-05	0.000409933	1.28701		0.214173	3.05715	0.0125136	0.0710914	-3.86926		-0.253491	-3.67794	0.00447994	0.0149547	-3.18537
NUDT5	0.46551	5.98318	0.000152532	0.00085367	0.551345		-0.00422128	-0.0529917	0.958813	0.975118	-7.15251		-0.469731	-6.02105	0.000145191	0.00103841	0.727543
HMBS	0.465084	5.74597	0.000208654	0.00109643	0.718107		-0.117312	-1.36738	0.202336	0.398223	-5.61746		-0.582396	-7.0455	4.10161e-05	0.000413042	2.50684
PHF8	0.46452	4.67706	0.000944297	0.00361069	-1.11105		0.100387	0.980913	0.350453	0.553048	-6.35193		-0.364133	-3.68747	0.00441119	0.0147579	-2.60122
LMNA	0.462531	6.30645	0.000100738	0.000615259	1.43975		0.248532	3.33438	0.00787492	0.0536457	-2.65104		-0.214	-2.98448	0.0141413	0.037681	-3.58827
LIG1	0.460868	2.91072	0.0160149	0.0358519	-3.58661
GCA	0.460589	6.87802	4.9986e-05	0.000360019	1.96572		0.115263	1.67365	0.126067	0.298888	-5.55224		-0.345326	-5.19494	0.000445236	0.00249346	-0.242935
TET1	0.456618	10.6973	1.09727e-06	2.31041e-05	5.93227		-0.00667787	-0.15106	0.883022	0.942161	-6.99072		-0.463296	-10.8022	1.00484e-06	3.46502e-05	6.10884
RASL11B	0.456177	3.23064	0.0093584	0.0229651	-2.97571		0.329168	2.30817	0.0443856	0.154147	-4.06615		-0.127009	-0.942076	0.369011	0.488392	-6.26842
TRUB1	0.453834	4.96485	0.000618852	0.00258084	-0.535311		-0.0662346	-0.691306	0.505571	0.685768	-6.43488		-0.520069	-5.61922	0.00024746	0.0015523	0.544599
HIST1H1B	0.452937	2.0824	0.0647749	0.113131	-5.80126		0.293179	1.3416	0.210271	0.406561	-6.36279		-0.159758	-0.744064	0.474466	0.588393	-7.35689
DCAF7	0.450382	6.38759	9.09711e-05	0.000571846	1.25658		-0.0463855	-0.631099	0.542551	0.712128	-6.75187		-0.496768	-6.97991	4.43018e-05	0.000427541	2.14049
ARGLU1	0.450283	2.32852	0.0428895	0.0809149	-5.00734		0.064124	0.32227	0.754082	0.867281	-6.78789		-0.386159	-1.99979	0.0742764	0.140129	-5.40347
GCFC2	0.448521	5.776	0.000200455	0.00106262	0.833824		0.241566	3.05403	0.0125794	0.0713306	-2.99153		-0.206955	-2.74153	0.021321	0.0519818	-3.85963
VCL	0.447991	14.2434	7.95083e-08	3.23513e-06	8.54082		0.022391	0.700035	0.50034	0.681685	-7.02047		-0.4256	-13.5185	1.29097e-07	7.97983e-06	8.11148
HSPA9	0.447418	6.06701	0.000136793	0.000777137	0.527372		0.0207304	0.276736	0.787787	0.8904	-7.27093		-0.426687	-5.78009	0.000199364	0.00132806	0.25021
MNDA	0.445557	2.90011	0.0163043	0.0363916	-3.6281		0.22025	1.40318	0.191735	0.383853	-5.45004		-0.225307	-1.50461	0.164251	0.263064	-5.71009
CLIC1	0.445274	10.4312	1.37631e-06	2.78126e-05	5.62451		0.219786	5.09434	0.000513699	0.009738	-0.248331		-0.225488	-5.3482	0.000359062	0.00210748	-0.209421
TPM3	0.44287	15.1787	4.39435e-08	2.31158e-06	9.24232		0.0930165	3.13352	0.0110083	0.0664075	-3.43738		-0.349853	-12.0314	3.77394e-07	1.64686e-05	7.05996
USP11	0.442759	8.53254	8.10915e-06	9.40187e-05	3.85023		0.112258	2.10759	0.0621154	0.188919	-4.96184		-0.330501	-6.41924	8.74433e-05	0.000696539	1.42491
P4HB	0.440445	6.87091	5.04114e-05	0.000360543	1.57308		0.0344537	0.529735	0.608199	0.763941	-7.1898		-0.405991	-6.33179	9.75714e-05	0.000753301	0.987949
FBXO22	0.438994	4.31591	0.00163189	0.00559201	-1.56165		0.0956759	0.914173	0.382775	0.581501	-6.28347		-0.343318	-3.39565	0.00711492	0.0216176	-2.96728
GANAB	0.438466	6.64367	6.6298e-05	0.000445588	1.32358		0.0469046	0.700266	0.500202	0.681685	-7.0304		-0.391562	-5.93449	0.000162563	0.00112523	0.486073
TMA16	0.438436	6.23332	0.000110517	0.000657643	1.33319		-0.009667	-0.132047	0.897644	0.947356	-6.61402		-0.448103	-6.33533	9.71374e-05	0.000752417	1.56666
MAK16	0.437341	5.40503	0.000331816	0.00158839	0.185887		0.0554187	0.663015	0.522754	0.699251	-6.39014		-0.381922	-4.73157	0.000870859	0.00427758	-0.715178
BAP18	0.436688	8.5361	8.07989e-06	9.40187e-05	3.76085		-0.0927258	-1.75132	0.111363	0.276207	-5.60969		-0.529414	-10.2331	1.63447e-06	4.47399e-05	5.56405
NAMPT	0.435009	9.65216	2.75132e-06	4.43007e-05	5.05302		0.0779682	1.6808	0.124643	0.296681	-5.51933		-0.357041	-7.95268	1.48457e-05	0.000193367	3.36508
LDHA	0.433995	13.6655	1.16795e-07	4.28867e-06	8.13196		0.39965	12.5931	2.48345e-07	8.30852e-05	7.5937		-0.0343458	-1.09935	0.298135	0.417401	-7.05706
GOLGA8M	0.430568	1.26384	0.235797	0.324787	-6.06522		0.63589	1.91691	0.0851252	0.231617	-4.73961		0.205322	0.653293	0.528739	0.638089	-6.59094
DUT	0.430364	5.38696	0.00034023	0.00162094	0.179745		0.0863517	1.04967	0.319304	0.525785	-6.03693		-0.344012	-4.32801	0.00160178	0.0067266	-1.32846
ARHGAP17	0.428643	4.30798	0.00165195	0.00563309	-1.51493		0.109603	1.07245	0.30946	0.516796	-6.06557		-0.31904	-3.22805	0.00939896	0.027238	-3.19007
AGPS	0.428206	5.47337	0.000301961	0.00148321	-0.0527209		0.175639	2.21011	0.0523362	0.170177	-4.86594		-0.252567	-3.26926	0.00877504	0.025727	-3.46758
IMPDH2	0.426389	3.69313	0.00437088	0.0125579	-2.93506		0.0445534	0.37749	0.713932	0.840035	-7.01558		-0.381835	-3.30834	0.00822285	0.0243931	-3.45883
DCN	0.424136	3.00096	0.0137543	0.0315176	-3.31426		-0.13518	-0.889377	0.39531	0.592997	-5.80043		-0.559316	-3.85225	0.00338209	0.0119532	-1.78337
FTSJ3	0.423101	6.77297	5.66849e-05	0.000396005	2.15889		-0.111206	-1.67082	0.126636	0.299067	-5.09695		-0.534308	-8.3563	9.71169e-06	0.000144762	4.00916
HIST1H2AB	0.421674	2.30077	0.044942	0.0841022	-5.25887		0.0674658	0.35904	0.727253	0.850392	-6.98646		-0.354208	-1.92923	0.0834237	0.153731	-5.71522
HADH	0.421475	5.77188	0.00020156	0.00106286	0.227388		0.0131731	0.17691	0.863216	0.931927	-7.16929		-0.408302	-5.58236	0.000260153	0.00160846	0.0800239
PRDX6	0.421216	14.2677	7.82582e-08	3.22788e-06	8.52073		0.00905324	0.302166	0.768901	0.879759	-7.29061		-0.412163	-13.9424	9.69622e-08	6.34681e-06	8.38046
NEK9	0.420848	7.56533	2.2661e-05	0.000197775	2.98577		0.0719964	1.25673	0.238254	0.437695	-5.85262		-0.348852	-6.29441	0.000102281	0.000781645	1.49905
PHF5A	0.420708	6.10612	0.000130058	0.000748767	1.0793		0.186185	2.65561	0.0246624	0.107688	-3.87886		-0.234522	-3.45766	0.00642284	0.0199785	-2.89045
RFC5	0.419677	6.92989	4.69996e-05	0.000344865	1.95398		0.0969353	1.56278	0.15009	0.33254	-5.7999		-0.322742	-5.36141	0.000352522	0.00207313	-0.0762962
TONSL	0.419526	9.56637	2.97782e-06	4.6699e-05	4.74884		0.00213715	0.0477594	0.962876	0.977815	-7.17927		-0.417389	-9.49551	3.18026e-06	6.86255e-05	4.78404
PPAT	0.415916	7.20105	3.4234e-05	0.000268906	2.15825		-0.0514535	-0.869233	0.405702	0.599751	-6.74575		-0.467369	-8.04243	1.34899e-05	0.000185471	3.27209
PRRC1	0.415605	9.0198	4.99929e-06	6.73975e-05	4.36476		-0.0237873	-0.497519	0.629901	0.778584	-6.81177		-0.439393	-9.47517	3.24113e-06	6.92131e-05	4.91609
RFC4	0.415056	4.33028	0.00159619	0.00549075	-1.29078		0.110361	1.11398	0.292115	0.499087	-5.80423		-0.304696	-3.20973	0.00969072	0.0280026	-3.02626
NPM3	0.41218	5.23705	0.000419547	0.00189678	-0.0147823		0.218549	2.73678	0.0214934	0.0986198	-3.60064		-0.193631	-2.50897	0.0316177	0.0705715	-4.33595
LAMB2	0.410963	3.95896	0.00285267	0.00900356	-2.28656		0.351902	3.38527	0.00723813	0.0511597	-2.78881		-0.0590604	-0.587506	0.570279	0.672848	-7.11236
MYL6	0.410477	9.29174	3.85129e-06	5.52201e-05	4.42738		0.27777	6.26279	0.000106457	0.00410953	1.30128		-0.132707	-3.04218	0.0128324	0.0349037	-4.06286
SRSF2	0.409807	6.53137	7.60877e-05	0.00049375	1.12769		0.161829	2.55888	0.0290549	0.118062	-4.60614		-0.247978	-3.97272	0.00279104	0.0103115	-2.57985
EIF2AK2	0.409764	4.09354	0.00230635	0.00745108	-1.79865		0.156153	1.52807	0.158405	0.345871	-5.46012		-0.25361	-2.56641	0.0286863	0.0651391	-4.24454
TXNDC5	0.408976	10.2018	1.67993e-06	3.14179e-05	5.4561		0.0145008	0.352455	0.73203	0.854319	-6.98049		-0.394475	-9.81502	2.37145e-06	5.49265e-05	5.18417
HSPA5	0.408758	7.1598	3.5905e-05	0.000280078	1.98707		0.132327	2.29532	0.0453566	0.1559	-4.98504		-0.27643	-4.86288	0.000717823	0.0036448	-1.09369
YARS	0.407742	8.03504	1.35963e-05	0.000135557	3.01686		0.0473211	0.920462	0.379641	0.578785	-6.86015		-0.360421	-7.10447	3.82872e-05	0.000392118	2.02337
ZRANB2	0.406238	9.64146	2.7785e-06	4.45004e-05	4.87082		0.0209301	0.486454	0.637442	0.784043	-6.99106		-0.385308	-9.13228	4.48449e-06	8.66136e-05	4.46291
QKI	0.406231	6.63321	6.71495e-05	0.000449305	1.74455		0.270937	4.39159	0.00145293	0.0189375	-1.07118		-0.135294	-2.26315	0.0478781	0.0996276	-4.94473
SEC23A	0.405527	5.29785	0.000385217	0.00177082	-0.471311		0.0536854	0.690144	0.50627	0.686348	-6.94343		-0.351841	-4.60096	0.00105802	0.00490865	-1.41736
HDDC3	0.404396	9.62194	2.82887e-06	4.48302e-05	4.99894		0.267982	6.32525	9.83776e-05	0.00391082	1.61199		-0.136414	-3.32213	0.00803668	0.0238879	-3.28632
SHMT2	0.401452	4.45201	0.00132498	0.00471576	-1.81881		-0.022643	-0.246314	0.81057	0.905949	-7.20142		-0.424095	-4.68564	0.000932311	0.00450592	-1.31652
XIRP2	0.401123	3.29038	0.00847205	0.0213188	-2.61068		0.0159983	0.125376	0.902784	0.949785	-5.95363		-0.385125	-3.13921	0.0109038	0.0305886	-2.75938
PARP1	0.400576	3.7572	0.00394059	0.0116097	-2.83947		-0.0918636	-0.836423	0.423032	0.614744	-6.72798		-0.492439	-4.57302	0.00110338	0.00510334	-1.36981
PSAT1	0.399742	5.53281	0.00027833	0.00137161	-0.208627		-0.171522	-2.31793	0.0436622	0.152942	-4.93488		-0.571264	-7.82211	1.70904e-05	0.000215311	2.91138
GNPAT	0.3965	3.24467	0.00914195	0.022563	-3.55015		-0.0449736	-0.354	0.730908	0.853341	-6.85777		-0.441474	-3.57798	0.00527207	0.0169778	-2.84825
MYCBP	0.396199	6.1242	0.000127066	0.000734629	1.15847		0.151373	2.29546	0.0453458	0.1559	-4.40377		-0.244827	-3.83091	0.00349978	0.0122819	-2.20142
DDI2	0.396101	7.36454	2.83954e-05	0.000232966	2.59601		0.0264966	0.47794	0.643274	0.788625	-6.73133		-0.369604	-6.8617	5.09681e-05	0.000470751	2.08081
DDB1	0.396062	16.0722	2.57178e-08	1.48265e-06	9.73316		0.00944574	0.37756	0.713882	0.840035	-7.2065		-0.386616	-15.6638	3.27376e-08	3.3005e-06	9.5485
TXNL4A	0.393897	6.48723	8.03547e-05	0.000515662	1.67944		0.127146	2.05068	0.0682782	0.200963	-4.73909		-0.266751	-4.43827	0.00135299	0.00589508	-1.17175
RANBP1	0.39376	12.6816	2.32858e-07	6.94193e-06	7.46859		0.162691	5.18897	0.000449014	0.0091163	-0.160216		-0.231068	-7.49505	2.45103e-05	0.000277991	2.60076
MROH8	0.393271	6.30672	0.000100704	0.000615259	1.47815		0.0469177	0.729339	0.483024	0.664558	-6.2881		-0.346354	-5.55715	0.000269238	0.0016517	0.548548
EEF1B2	0.391997	8.20574	1.1356e-05	0.000119975	3.19115		0.176753	3.67595	0.0044944	0.0382278	-2.69659		-0.215244	-4.53262	0.00117264	0.00532551	-1.65098
HIST1H3A	0.389263	4.81816	0.000766451	0.00305262	-1.44706		0.160388	1.97026	0.077983	0.219857	-5.66707		-0.228875	-2.84818	0.0177998	0.0451519	-4.59627
RCC2	0.388819	5.30889	0.000379311	0.00175395	-0.500392		0.267579	3.64089	0.00475796	0.0394662	-2.68509		-0.12124	-1.67502	0.125794	0.215085	-6.2855
RPS11	0.388374	7.80878	1.73396e-05	0.000162702	2.8074		0.0405114	0.802434	0.441508	0.629441	-6.90341		-0.347862	-6.99394	4.35759e-05	0.000425997	1.9369
FLNB	0.388055	5.11668	0.000497574	0.00219035	-0.482267		0.235891	3.0818	0.012006	0.0700582	-3.32093		-0.152164	-2.04813	0.0685669	0.132004	-5.40652
TRIM56	0.387808	5.4558	0.000309349	0.00151209	0.264121		0.245611	3.4238	0.00679163	0.0488295	-2.5079		-0.142197	-2.04428	0.0690057	0.13254	-5.13526
TAX1BP3	0.387514	2.37455	0.039686	0.0757733	-4.04096		0.171477	1.03053	0.327759	0.532587	-5.39901		-0.216037	-1.34632	0.208799	0.314819	-5.41377
NOLC1	0.386698	9.09947	4.62841e-06	6.30594e-05	4.2472		-0.0023179	-0.0535671	0.958367	0.975118	-7.21624		-0.389016	-9.13189	4.48618e-06	8.66136e-05	4.39057
HSPA4L	0.385842	9.35384	3.6317e-06	5.28264e-05	4.48129		-0.0434671	-1.03381	0.326295	0.531351	-6.69192		-0.429309	-10.3594	1.4644e-06	4.15972e-05	5.56201
HPRT1	0.385638	7.48813	2.47011e-05	0.000209978	2.61096		0.216207	4.16002	0.00207827	0.0237033	-1.63207		-0.169431	-3.34109	0.00778775	0.0233555	-3.35363
HIBADH	0.385364	3.38105	0.00728882	0.0189565	-2.67664		-0.0107384	-0.0896453	0.930392	0.960045	-6.21737		-0.396102	-3.44209	0.00658977	0.0203089	-2.4612
SRPX	0.385139	1.05021	0.319067	0.413387	-6.44623		0.527318	1.46781	0.1738	0.362061	-5.49323		0.142179	0.410297	0.690498	0.774624	-6.84952
ADK	0.385116	4.37054	0.00150051	0.00524132	-1.28471		-0.0427926	-0.464272	0.652692	0.79595	-6.37294		-0.427909	-4.80386	0.000782731	0.00391082	-0.497656
RPL26	0.38495	7.33772	2.92736e-05	0.000238224	2.31564		0.0294775	0.552363	0.593191	0.751725	-6.99899		-0.355473	-6.7704	5.68611e-05	0.000512784	1.7227
DDX21	0.383768	4.34548	0.00155933	0.00538433	-1.25817		0.0566626	0.619655	0.549754	0.717827	-6.21678		-0.327106	-3.71647	0.00420871	0.0142387	-2.16907
COLGALT1	0.383687	2.84806	0.0178035	0.0388732	-3.82552		0.0353239	0.253354	0.80528	0.902382	-6.47977		-0.348363	-2.58211	0.0279332	0.0637173	-4.14603
GCN1	0.382141	9.79793	2.40849e-06	4.09715e-05	5.14339		0.187559	4.74471	0.00085409	0.013188	-0.647238		-0.194582	-5.06629	0.000534736	0.00289585	-0.489798
CRABP2	0.381567	10.9144	9.1535e-07	2.02656e-05	5.85026
RPL6	0.380188	10.106	1.82783e-06	3.35585e-05	5.14541		0.0826573	2.17537	0.0554707	0.175998	-5.23036		-0.297531	-7.92383	1.53126e-05	0.000197285	2.97303
RPLP1	0.377337	7.3488	2.89072e-05	0.000235879	2.27407		0.141364	2.72706	0.0218501	0.0994168	-4.20922		-0.235973	-4.62213	0.00102499	0.00482983	-1.4151
CMTR1	0.377296	7.46452	2.53644e-05	0.000212145	2.70835		0.0982421	1.90252	0.0871539	0.235355	-5.19705		-0.279054	-5.55537	0.00026989	0.0016517	0.309486
RPL18	0.376808	9.36164	3.60511e-06	5.26942e-05	4.52847		0.208634	5.15102	0.000473842	0.00923848	-0.238832		-0.168174	-4.21851	0.00189729	0.00764758	-2.04516
RPL35A	0.376787	8.79078	6.25871e-06	7.81949e-05	3.90007		0.0764075	1.76053	0.109728	0.273664	-5.77567		-0.30038	-7.02084	4.22193e-05	0.000420935	1.96669
PTCD3	0.375412	5.68396	0.000226748	0.001162	0.483717		0.0700066	1.03342	0.326469	0.531351	-6.2026		-0.305406	-4.63716	0.00100221	0.00474893	-0.965765
DPY30	0.374567	2.73243	0.0216522	0.0458891	-4.05253		0.0984023	0.700258	0.500207	0.681685	-6.2989		-0.276165	-2.02608	0.0711184	0.135273	-5.08276
EIF3I	0.3737	7.83737	1.681e-05	0.000159166	2.99054		0.0901387	1.85952	0.0934884	0.246924	-5.45228		-0.283561	-5.96961	0.000155259	0.00108585	0.731132
ACADM	0.373096	5.32399	0.00037139	0.00173105	0.167603		0.226947	3.20322	0.00979661	0.0610716	-2.77751		-0.146149	-2.13612	0.0592304	0.117796	-4.87802
ASB7	0.372818	3.92518	0.00301013	0.00935345	-2.48429		0.154469	1.60567	0.140352	0.318512	-5.78714		-0.218349	-2.32175	0.0433817	0.0921823	-5.07195
CYCS	0.371858	1.84992	0.0949597	0.153557	-6.06136		-0.0408039	-0.198718	0.846584	0.923752	-7.13083		-0.412662	-2.03966	0.0695365	0.132938	-5.63071
FGFR2	0.371251	0.899136	0.390342	0.486184	-6.20387		-0.202628	-0.457935	0.65708	0.797444	-5.96266		-0.573878	-1.33772	0.211488	0.317959	-5.57361
HSPG2	0.370649	6.44235	8.496e-05	0.000538557	1.51239		-0.0362614	-0.608577	0.556778	0.723155	-6.55569		-0.40691	-7.01304	4.2608e-05	0.000423409	2.34327
NAP1L1	0.367672	6.69684	6.21463e-05	0.000425279	1.66621		0.15607	2.80192	0.0192489	0.0924113	-3.85123		-0.211602	-3.9002	0.00313244	0.0112551	-2.36501
SNRPA	0.367362	13.1551	1.66087e-07	5.55654e-06	7.75148		-0.00581618	-0.205359	0.841535	0.921739	-7.27183		-0.373178	-13.3337	1.46633e-07	8.33041e-06	7.97245
HNRNPH1	0.367031	10.0577	1.90759e-06	3.4601e-05	5.12357		0.0548958	1.488	0.168502	0.356435	-6.22111		-0.312135	-8.55901	7.89445e-06	0.000127797	3.70965
TPM4	0.366822	7.80394	1.74311e-05	0.000162702	2.79554		0.19044	4.02734	0.00255983	0.0265781	-2.04529		-0.176382	-3.78173	0.00378775	0.013094	-2.81203
RPL10	0.366732	9.70128	2.63019e-06	4.32826e-05	4.82342		0.246904	6.51011	7.81113e-05	0.0033599	1.61469		-0.119827	-3.20322	0.00979675	0.0282548	-3.80112
ACOT9	0.366499	7.4838	2.48213e-05	0.000209978	2.88664		-0.0650245	-1.27711	0.231267	0.429724	-5.82529		-0.431523	-8.70725	6.80115e-06	0.000115046	4.30552
LRPPRC	0.365375	7.62438	2.12241e-05	0.000187958	2.66259		0.0058501	0.119928	0.906987	0.950279	-7.15261		-0.359525	-7.48364	2.48257e-05	0.000279963	2.61086
SNRPD2	0.365349	5.25062	0.00041161	0.0018665	-0.588864		0.0413581	0.586285	0.571066	0.734051	-7.0651		-0.323991	-4.65596	0.000974455	0.00465727	-1.37647
LRWD1	0.363655	4.48827	0.00125401	0.00451655	-1.11329		0.113334	1.36914	0.201803	0.397922	-5.60447		-0.250321	-3.11998	0.0112611	0.0313955	-3.25443
MSH2	0.363416	6.38179	9.16337e-05	0.000574811	1.06477		-0.0814047	-1.3988	0.193006	0.385628	-6.21324		-0.444821	-7.7567	1.83517e-05	0.000225539	2.90912
UBE2I	0.362921	4.97834	0.000606892	0.00255182	-0.643021		0.0348848	0.466442	0.651192	0.794787	-6.73642		-0.328036	-4.50053	0.00123092	0.00551494	-1.26663
SAE1	0.361724	11.9623	3.97791e-07	1.05995e-05	6.84388		0.107388	3.51697	0.00582611	0.0446372	-2.90001		-0.254337	-8.44017	8.90969e-06	0.000135944	3.62023
SSRP1	0.361527	9.63006	2.8078e-06	4.47317e-05	4.84507		0.0906139	2.3826	0.0391503	0.1426	-4.69969		-0.270913	-7.23914	3.27656e-05	0.000344955	2.3264
CHMP4C	0.361432	10.0251	1.96377e-06	3.54066e-05	5.34425		0.0652537	1.76922	0.108205	0.271341	-5.49283		-0.296178	-8.23667	1.09949e-05	0.000159162	3.61393
CPNE1	0.360599	8.57293	7.78406e-06	9.30072e-05	3.82009		0.116134	2.72242	0.0220224	0.0995638	-4.05582		-0.244465	-5.84755	0.000182286	0.00124177	0.566334
HSP90AB1	0.359259	10.2704	1.58209e-06	3.01499e-05	5.19561		0.138882	3.94183	0.0029314	0.0290257	-2.38215		-0.220377	-6.32769	9.80753e-05	0.000755255	0.864421
SHLD2	0.358153	0.934478	0.372723	0.469176	-6.87627		0.368522	0.970361	0.355426	0.558845	-6.35587		0.0103689	0.027954	0.978265	0.985136	-7.23401
SYNCRIP	0.357019	4.84426	0.000737659	0.0029623	-1.0909		-0.140274	-1.84786	0.0952791	0.249715	-5.50933		-0.497293	-6.65795	6.51542e-05	0.000558915	1.62331
CSRP1	0.356045	2.87945	0.0168835	0.0373796	-4.06901		0.291156	2.35297	0.0411574	0.146657	-4.47353		-0.0648891	-0.538492	0.602367	0.699741	-7.09139
RPL23	0.35538	6.75981	5.75909e-05	0.000399554	1.48247		0.00754818	0.141666	0.890241	0.944842	-7.27503		-0.347832	-6.60461	6.95388e-05	0.000584864	1.40354
DNAJB1	0.355336	6.36957	9.30472e-05	0.000581799	1.01159		0.164578	2.92967	0.0155108	0.0819353	-3.87717		-0.190759	-3.44262	0.00658408	0.0203089	-3.36913
EEF1D	0.354655	7.85247	1.65373e-05	0.000157079	3.02056		0.152286	3.33481	0.00786934	0.0536457	-3.01745		-0.202369	-4.5209	0.00119357	0.00539617	-1.41767
ZEB1	0.352883	5.70655	0.000219969	0.00114194	0.557983		0.180071	2.878	0.0169251	0.0866897	-3.47869		-0.172813	-2.83714	0.0181353	0.0458099	-3.9035
SF3B2	0.352421	12.9997	1.85345e-07	5.87645e-06	7.66587		0.0797382	2.90898	0.0160619	0.0835275	-3.91999		-0.272683	-10.079	1.87195e-06	4.82449e-05	5.29781
PPIF	0.351219	6.24254	0.000109229	0.000651265	1.1429		0.118718	2.07392	0.0656942	0.195465	-4.95585		-0.232501	-4.16479	0.00206287	0.00813562	-1.84321
RBBP4	0.350804	10.9702	8.74116e-07	1.96415e-05	6.07882		0.111556	3.45179	0.00648523	0.0481312	-2.91457		-0.239248	-7.51343	2.40113e-05	0.000277004	2.64443
GNG5	0.350754	4.09918	0.002286	0.00740124	-1.78596		0.0741054	0.84601	0.417917	0.609791	-6.2102		-0.276649	-3.24379	0.00915534	0.0266345	-3.09215
ATIC	0.350011	11.1941	7.27961e-07	1.7259e-05	6.20031		0.0877991	2.77941	0.0199966	0.094225	-4.14862		-0.262212	-8.40679	9.21989e-06	0.000139503	3.58704
SUPT16H	0.346625	11.6971	4.88145e-07	1.2456e-05	6.59024		0.0491678	1.64213	0.13252	0.308359	-6.00563		-0.297457	-10.0414	1.93548e-06	4.89726e-05	5.21932
CARD11	0.345713	3.58609	0.0052027	0.0143193	-2.45502		0.227857	2.34256	0.0418869	0.148204	-4.08152		-0.117856	-1.25626	0.238418	0.348511	-5.99979
CSTF1	0.345493	3.52949	0.0057077	0.0153857	-2.6404		0.0800521	0.797757	0.444091	0.631588	-6.15357		-0.265441	-2.72828	0.0218049	0.0528195	-3.87372
LSM8	0.345195	7.91116	1.55226e-05	0.000148849	3.09549		0.125151	2.8318	0.0182998	0.0909253	-3.85854		-0.220045	-5.07928	0.00052488	0.00287348	-0.541734
CYP46A1	0.345158	3.29462	0.00841253	0.021268	-3.00708		-0.101232	-0.916204	0.381761	0.581134	-5.99499		-0.44639	-4.16434	0.0020643	0.00813562	-1.44338
RNASEH2C	0.343915	4.55599	0.00113203	0.00415169	-1.00896		0.188469	2.46847	0.0338611	0.129058	-4.00036		-0.155446	-2.09644	0.0632796	0.124046	-4.95518
HRC	0.343905	3.66585	0.00456874	0.0129534	-2.28549		0.0180317	0.184996	0.857041	0.927673	-6.30918		-0.325874	-3.45588	0.00644169	0.0200164	-2.51889
MAP2K1	0.343752	5.09171	0.000515634	0.00224685	-0.13686		0.222489	3.26846	0.00878669	0.0577752	-2.63712		-0.121264	-1.84275	0.0960723	0.172917	-5.28413
SHANK3	0.343325	4.38598	0.00146544	0.00514269	-1.41462		-0.0424435	-0.524237	0.611875	0.764636	-6.52822		-0.385768	-4.88422	0.000695791	0.00356297	-0.516403
SMAP	0.34191	7.5034	2.42823e-05	0.00020771	2.57866		0.041826	0.902512	0.388634	0.587733	-6.66325		-0.300084	-6.58663	7.10879e-05	0.000592281	1.54607
COL16A1	0.341309	2.76202	0.0205939	0.0440398	-3.67373		-0.0685925	-0.528361	0.609117	0.764188	-6.03563		-0.409901	-3.2646	0.00884339	0.0258387	-2.71605
SMIM20	0.341014	3.33691	0.00784197	0.0201469	-3.07523		0.233068	2.26842	0.0474555	0.159376	-4.39674		-0.107945	-1.07837	0.306938	0.426288	-6.41383
DAP	0.340959	6.16223	0.000121013	0.000708893	1.11953		-0.181466	-3.13016	0.0110704	0.066533	-3.0996		-0.522425	-9.21932	4.12583e-06	8.39384e-05	4.76684
GSTP1	0.338423	14.2685	7.82195e-08	3.22788e-06	8.50664		0.0650952	2.71962	0.0221274	0.0998884	-4.35101		-0.273328	-11.5364	5.53715e-07	2.16524e-05	6.51423
RRS1	0.337923	3.88205	0.00322458	0.00988719	-2.53011		-0.119458	-1.3211	0.216765	0.412305	-6.10818		-0.457381	-5.16655	0.000463506	0.0025797	-0.353451
SCRIB	0.337071	3.7533	0.00396546	0.0116655	-2.45391		0.138602	1.52102	0.160141	0.347652	-5.57486		-0.198468	-2.23299	0.0503655	0.103516	-4.88887
CA2	0.33686	4.83448	0.000748309	0.00299224	-0.882165
OSBPL1A	0.336622	3.09377	0.0117671	0.0277018	-3.22525		-0.0507318	-0.444658	0.666318	0.804121	-6.19645		-0.387354	-3.51004	0.00589272	0.0186619	-2.40765
SLC34A3	0.336156	6.63113	6.73202e-05	0.000449448	1.84216		0.201379	3.93989	0.00294046	0.0290257	-1.68984		-0.134777	-2.70504	0.0226806	0.0545023	-4.08083
CBX3	0.33611	8.5521	7.94986e-06	9.38707e-05	3.69536		0.0597274	1.50113	0.165133	0.352385	-6.07894		-0.276383	-7.04059	4.12529e-05	0.000414042	2.04537
APRT	0.335468	12.772	2.18111e-07	6.63366e-06	7.55936		0.0321026	1.20415	0.257075	0.459106	-6.40803		-0.303365	-11.5428	5.50929e-07	2.16524e-05	6.66454
HNRNPR	0.335042	5.93836	0.00016174	0.000898521	0.370045		-0.119931	-2.08688	0.0642938	0.192874	-5.31343		-0.454973	-8.0001	1.41118e-05	0.000190541	3.11265
RPS3A	0.333302	9.55634	3.00559e-06	4.68903e-05	4.62196		-0.0293363	-0.830308	0.426316	0.615864	-6.96297		-0.362638	-10.3659	1.45614e-06	4.15972e-05	5.51082
TMEM59	0.332028	1.22489	0.249512	0.341336	-6.08076		0.076443	0.273834	0.789951	0.891692	-6.27983		-0.255585	-0.945686	0.367257	0.486498	-6.24672
RPL3	0.331812	14.8283	5.46511e-08	2.67424e-06	8.83951		0.0893477	3.96067	0.00284494	0.0286842	-2.32008		-0.242464	-10.8596	9.57934e-07	3.39334e-05	5.87245
OTC	0.331323	4.16735	0.00205464	0.00679091	-1.70231		-0.150977	-1.81447	0.100583	0.257968	-5.06211		-0.4823	-5.93263	0.00016296	0.00112539	1.0581
ADRA1A	0.330751	1.98631	0.0759476	0.12927	-5.20394
MYO15A	0.329646	5.1283	0.000489405	0.00216706	-0.216621		-0.00969799	-0.146454	0.88656	0.944257	-6.60855		-0.339344	-5.24713	0.000413631	0.0023588	0.0697559
RPL10A	0.32951	4.11573	0.00222742	0.00725838	-2.26442		-0.0762424	-0.931101	0.374381	0.573439	-6.67174		-0.405752	-5.02572	0.000566812	0.00303678	-0.688091
PRKCSH	0.329504	7.3984	2.73267e-05	0.00022481	2.4239		-0.00059663	-0.0131599	0.989767	0.992073	-7.12344		-0.330101	-7.39035	2.75768e-05	0.000304153	2.52977
HNRNPH3	0.328812	7.42305	2.65764e-05	0.000219839	2.58115		0.0267263	0.589131	0.569231	0.733691	-6.7805		-0.302086	-6.80955	5.42482e-05	0.000497992	1.9323
PDIA3	0.328626	4.5792	0.00109317	0.00404864	-1.71652		0.0900106	1.24467	0.242468	0.4422	-6.56138		-0.238615	-3.33188	0.00790758	0.0235973	-3.65708
HSDL2	0.328047	3.24152	0.00919017	0.0226341	-3.20684		0.0451751	0.435594	0.672659	0.807244	-6.4727		-0.282872	-2.79644	0.0194284	0.0483461	-3.83666
DEK	0.327996	5.70658	0.000219961	0.00114194	0.140724		0.00738718	0.126625	0.901822	0.949436	-7.17517		-0.320608	-5.56687	0.000265696	0.00163936	0.0644166
PLIN3	0.327495	10.9322	9.01984e-07	2.01176e-05	6.02899		0.0337153	1.11048	0.293545	0.499596	-6.54642		-0.29378	-9.80279	2.3979e-06	5.51151e-05	5.08623
C2orf42	0.32592	6.16873	0.00012001	0.000707143	0.965584		-0.0525699	-0.964331	0.358291	0.560715	-6.48545		-0.37849	-7.09569	3.86807e-05	0.000394805	2.28804
PSME1	0.325286	5.61017	0.000250515	0.00127415	-0.0426016		0.107082	1.83096	0.0979296	0.253575	-5.65892		-0.218204	-3.77702	0.00381661	0.0131485	-2.7956
PPIL1	0.324222	4.97153	0.000612899	0.00255955	-0.919588		0.0637472	0.965611	0.357682	0.560295	-6.66645		-0.260475	-3.99912	0.00267666	0.0100117	-2.34683
RPL37	0.322987	5.70078	0.00022168	0.00114687	-0.0338417		0.174243	3.06333	0.0123842	0.0706361	-3.77044		-0.148744	-2.64037	0.0253075	0.0590377	-4.85736
ACTN4	0.322902	12.7089	2.28283e-07	6.87361e-06	7.49639		0.137359	5.36679	0.000349893	0.00792127	0.108182		-0.185542	-7.34406	2.90634e-05	0.000312875	2.42879
C1orf167	0.322735	3.68338	0.00444058	0.012692	-2.47726		-0.0310781	-0.343832	0.738305	0.857219	-6.51923		-0.353813	-4.00778	0.00264022	0.00991235	-1.81898
EIF5A	0.321947	9.12007	4.53745e-06	6.22393e-05	4.18832		0.0698845	1.96329	0.0788829	0.221771	-5.54094		-0.252062	-7.14957	3.6333e-05	0.000379857	2.06866
HDLBP	0.321934	9.90911	2.17842e-06	3.81351e-05	5.11916		0.0992562	3.02365	0.0132387	0.073955	-3.62251		-0.222677	-6.87886	4.99361e-05	0.000464067	1.87975
MAT2B	0.321431	8.46351	8.69963e-06	9.7741e-05	3.69348		0.150825	3.9379	0.00294981	0.0290257	-2.02817		-0.170606	-4.52949	0.00117818	0.0053346	-1.4184
KHSRP	0.32043	8.28375	1.04691e-05	0.000111782	3.43167		-0.013361	-0.339677	0.741336	0.857864	-7.08508		-0.333791	-8.59913	7.58079e-06	0.000124731	3.88755
EXOC1	0.320318	4.11342	0.0022355	0.00726899	-2.07072		0.150836	1.9156	0.0853082	0.231617	-5.23319		-0.169482	-2.20193	0.0530584	0.107872	-5.16193
KPNA2	0.320083	7.11905	3.7643e-05	0.000289203	2.21604		0.127578	2.79942	0.0193305	0.0924113	-3.83912		-0.192505	-4.3203	0.00162091	0.00678798	-1.65768
BPHL	0.319878	0.243108	0.812983	0.859814	-6.54639		-0.122895	-0.0885096	0.931271	0.960623	-6.03705		-0.442773	-0.325017	0.752065	0.824943	-6.35672
PMPCB	0.31913	3.3118	0.00817571	0.020809	-3.03524		0.0138409	0.139315	0.89205	0.945428	-6.50106		-0.305289	-3.15443	0.0106295	0.030052	-3.1769
TFG	0.31841	3.33951	0.00780811	0.0200771	-3.38344		-0.128594	-1.29934	0.223841	0.421769	-6.07248		-0.447004	-4.61353	0.00103828	0.00486199	-1.14572
PRPS2	0.316472	6.36883	9.31342e-05	0.000581799	1.04727		0.162804	3.25825	0.00893746	0.0582482	-3.28231		-0.153668	-3.11415	0.0113716	0.0315867	-3.89104
AK2	0.315805	7.92408	1.53084e-05	0.000147907	2.96842		-0.00217337	-0.0537486	0.958226	0.975118	-7.21343		-0.317978	-7.95905	1.47447e-05	0.000193367	3.12461
RPS4X	0.315474	7.10843	3.81109e-05	0.000289778	1.81775		0.177365	3.98242	0.00274841	0.0280524	-2.26007		-0.138109	-3.13072	0.0110601	0.0309498	-4.0625
RPA3	0.315141	3.2133	0.0096332	0.0235435	-3.06727		0.0260392	0.257158	0.802426	0.901171	-6.32812		-0.289102	-2.94032	0.0152344	0.0400967	-3.40655
EEF2	0.314464	9.51405	3.12588e-06	4.7609e-05	4.44284		0.140279	4.22214	0.00188661	0.0222768	-1.94171		-0.174184	-5.29353	0.00038755	0.00224406	-0.624665
ANKLE2	0.313608	1.11729	0.290764	0.38517	-6.63779		0.250333	0.890473	0.394749	0.592813	-6.36754		-0.0632747	-0.229947	0.822907	0.879266	-7.13961
UFC1	0.313248	7.44572	2.59062e-05	0.000215874	2.61446		0.0491544	1.14457	0.279827	0.486186	-6.29131		-0.264093	-6.28302	0.000103765	0.000786992	1.24934
CHRAC1	0.313124	2.78054	0.0199582	0.0428937	-3.79561		0.161555	1.41794	0.187507	0.379169	-5.40675		-0.151569	-1.37275	0.200713	0.305393	-5.83881
SRP14	0.312713	7.923	1.53262e-05	0.000147907	2.96161		-0.0733669	-1.82528	0.0988357	0.254572	-5.6477		-0.38608	-9.71807	2.59011e-06	5.86378e-05	4.97936
NAA10	0.311125	4.56035	0.00112461	0.0041396	-1.01436		0.0942743	1.35713	0.20546	0.400414	-5.63844		-0.216851	-3.19947	0.00985822	0.0283597	-3.13272
GPX4	0.310918	10.3865	1.43048e-06	2.82043e-05	5.62334		0.00467514	0.153205	0.881375	0.941738	-7.04678		-0.306243	-10.1974	1.68635e-06	4.57441e-05	5.54069
TRIM28	0.309588	7.80507	1.74095e-05	0.000162702	2.66502		0.223831	5.63523	0.000242156	0.00634027	0.298103		-0.0857571	-2.17935	0.0551031	0.110832	-5.66097
SEPTIN2	0.309585	9.83056	2.33833e-06	4.0004e-05	4.88136		0.0338313	1.06447	0.312882	0.519343	-6.75664		-0.275754	-8.75417	6.49039e-06	0.000111672	3.89722
CNGA3	0.309051	2.74569	0.0211715	0.0451149	-4.2158		0.141394	1.24186	0.243458	0.443486	-5.98509		-0.167657	-1.50525	0.164089	0.263022	-6.03434
SRI	0.308845	10.3909	1.425e-06	2.82043e-05	5.49903		0.103392	3.45122	0.00649137	0.0481312	-2.98844		-0.205453	-6.93617	4.66513e-05	0.000440336	1.87028
RPL4	0.308843	7.11231	3.79393e-05	0.000289203	1.78513		0.145005	3.3236	0.0080171	0.0542461	-3.40461		-0.163838	-3.79079	0.00373289	0.0129639	-2.97827
C11orf98	0.308446	5.60105	0.000253631	0.00128289	0.46657		0.075903	1.35371	0.20651	0.401748	-5.72978		-0.232543	-4.2403	0.00183418	0.00747323	-1.48988
GRSF1	0.307932	3.78168	0.00378804	0.0112936	-2.35664		0.12833	1.5561	0.15166	0.335278	-5.47763		-0.179602	-2.22726	0.050852	0.104231	-4.84491
HIST1H1D	0.307607	2.08095	0.0649311	0.113338	-5.8347		0.100175	0.673213	0.51652	0.69524	-7.0549		-0.207431	-1.40708	0.190611	0.293134	-6.68294
TAF2	0.306373	2.13098	0.0597408	0.105998	-5.32195		-0.107023	-0.71927	0.48893	0.670858	-6.55904		-0.413396	-2.83056	0.0183384	0.0461624	-4.01909
NRF1	0.306031	2.90782	0.0160935	0.0360012	-3.72988		0.0371049	0.344218	0.738023	0.857219	-6.46649		-0.268926	-2.55605	0.0291943	0.0659941	-4.19618
GART	0.305667	8.29043	1.03967e-05	0.000111404	3.39624		0.253101	6.86451	5.07974e-05	0.00263709	2.10907		-0.0525654	-1.44284	0.180552	0.281899	-6.55635
PDHB	0.305273	7.54376	2.32118e-05	0.000200836	2.67643		0.0170107	0.412143	0.689189	0.821516	-6.93801		-0.288262	-7.10679	3.81839e-05	0.000392118	2.25783
LRCOL1	0.304466	4.41951	0.00139224	0.004926	-1.42387		0.0585076	0.833034	0.42485	0.615581	-6.39451		-0.245958	-3.57648	0.00528501	0.0170012	-2.68765
EEF1A1	0.303632	11.4448	5.95365e-07	1.45743e-05	6.2487		0.13146	4.92975	0.000651167	0.0112038	-0.80569		-0.172172	-6.51611	7.75349e-05	0.000635243	1.11529
EIF4A3	0.303472	7.7308	1.88788e-05	0.000172778	2.87433		0.0378002	0.947589	0.366334	0.56792	-6.59097		-0.265672	-6.76502	5.72308e-05	0.00051389	1.80377
NLRC4	0.303356	2.8738	0.0170455	0.0376235	-3.91746		-0.140211	-1.2756	0.231781	0.430267	-5.83539		-0.443567	-4.11692	0.00222326	0.00864889	-1.69698
TPR	0.303062	6.86416	5.08184e-05	0.000362593	1.70307		0.0501568	1.12346	0.28826	0.496256	-6.54293		-0.252905	-5.73095	0.000212888	0.00140264	0.292673
BDH2	0.302782	8.33494	9.92825e-06	0.000108311	3.43799		-0.133062	-3.5859	0.00520434	0.0418609	-2.72531		-0.435844	-11.8789	4.24049e-07	1.79833e-05	6.90891
DDX46	0.302123	9.41369	3.43298e-06	5.09197e-05	4.64798		0.155494	4.81609	0.000768782	0.0123786	-0.675276		-0.146628	-4.60381	0.00105351	0.00490281	-1.34546
PRPF40A	0.301986	7.51661	2.39261e-05	0.000205246	2.58596		0.0337908	0.828836	0.42711	0.616504	-6.74016		-0.268195	-6.67191	6.4057e-05	0.000551073	1.64908
TBC1D15	0.30196	2.42151	0.0366595	0.0711223	-4.5359		0.466869	3.82796	0.00351641	0.0325107	-1.79593		0.164909	1.3883	0.196082	0.299697	-5.99636
THYN1	0.30133	5.05676	0.000542088	0.00233843	-0.75357		-0.0758558	-1.24528	0.242254	0.4422	-6.31891		-0.377185	-6.2753	0.000104784	0.000792722	1.1232
GALK1	0.299713	5.73046	0.00021303	0.00111167	0.376003		0.102103	1.92482	0.0840285	0.2298	-5.2516		-0.19761	-3.80257	0.00366282	0.0127353	-2.50006
GLO1	0.299661	11.4737	5.81833e-07	1.43598e-05	6.46933		0.125552	4.77611	0.000815372	0.0129215	-0.819607		-0.174109	-6.69837	6.20314e-05	0.000543637	1.57896
PMVK	0.299474	8.09535	1.2754e-05	0.000130178	3.23628		0.0425869	1.13646	0.283044	0.490078	-6.46842		-0.256887	-6.94422	4.62088e-05	0.000438911	1.97345
GSTM3	0.29806	2.65672	0.0246158	0.0511513	-4.62988		0.171455	1.51942	0.16054	0.347652	-5.90628		-0.126605	-1.14131	0.281116	0.397897	-6.75052
GTDC1	0.297159	5.11738	0.000497077	0.00219035	-0.404931		0.0653164	1.10566	0.295528	0.500751	-6.20401		-0.231843	-4.00247	0.00266247	0.00997101	-2.04477
RPL13A	0.296577	8.30448	1.02463e-05	0.00011058	3.38638		0.162499	4.53072	0.001176	0.0159502	-1.21509		-0.134077	-3.77931	0.00380256	0.0131302	-2.79303
MCM5	0.296492	2.36827	0.040109	0.0764356	-4.41155		0.0758548	0.591525	0.56769	0.733289	-6.11793		-0.220638	-1.77056	0.107971	0.190006	-5.21675
SF3B6	0.296301	3.15142	0.0106832	0.0256516	-3.63268		0.285302	3.04375	0.0127986	0.0721658	-3.3528		-0.0109983	-0.11971	0.907155	0.93864	-7.26575
NHS	0.296007	3.40257	0.00703404	0.0184852	-3.19399		-0.0897486	-0.999242	0.341938	0.546199	-6.32386		-0.385755	-4.37655	0.00148676	0.00635887	-1.44713
RPL15	0.295658	3.65095	0.00468075	0.013184	-3.0059		0.00187447	0.0227662	0.982298	0.988206	-7.0979		-0.293783	-3.61729	0.00494441	0.0160773	-2.9314
DNM2	0.294796	3.21815	0.00955545	0.0234105	-3.27976		-0.000632368	-0.00673168	0.994765	0.99642	-6.60922		-0.295429	-3.21038	0.00968024	0.0279992	-3.16642
FUBP3	0.293986	4.17857	0.00201899	0.00670992	-1.61856		0.142612	2.00532	0.0736011	0.21268	-4.74057		-0.151374	-2.17756	0.0552684	0.11109	-4.83222
TRBJ1-4	0.292758	2.83024	0.0183482	0.0398029	-3.77854		0.0433258	0.407741	0.692312	0.824586	-6.35124		-0.249432	-2.41152	0.0372835	0.0812305	-4.35169
CACYBP	0.292367	5.59023	0.000257386	0.0012895	-0.0208286		0.0839068	1.59074	0.143676	0.323808	-5.95149		-0.20846	-3.99629	0.00268868	0.0100317	-2.37734
NACA	0.291708	6.19682	0.000115776	0.000684878	0.866006		0.239393	5.08487	0.000520697	0.009738	-0.289016		-0.0523159	-1.12495	0.287661	0.404764	-6.88021
RRM1	0.290469	5.86112	0.000179044	0.000976849	0.557512		0.0452218	0.895371	0.392253	0.590942	-6.54234		-0.245247	-4.94923	0.00063302	0.00330333	-0.660648
GSS	0.289933	6.67147	6.40909e-05	0.000435616	1.45187		0.0977161	2.2314	0.0505006	0.166585	-4.9981		-0.192217	-4.43738	0.00135483	0.00589508	-1.67337
RPL17	0.289068	5.36094	0.000352753	0.001657	-0.0355534		0.0465179	0.847264	0.41725	0.609578	-6.44473		-0.24255	-4.50226	0.00122771	0.00550914	-1.22969
SDHA	0.288986	4.94762	0.000634493	0.00262426	-0.928263		-0.0606901	-1.0188	0.333019	0.53794	-6.57709		-0.349676	-5.94301	0.000160756	0.00111529	0.659399
SUSD1	0.288724	0.45411	0.659735	0.733283	-7.01404		1.02872	1.71759	0.117547	0.285891	-5.29182		0.739998	1.28292	0.229307	0.338452	-6.25699
CTPS1	0.288355	9.97741	2.04908e-06	3.67249e-05	5.14588		0.0588469	2.01627	0.0722816	0.209672	-5.33435		-0.229508	-7.94933	1.48991e-05	0.000193367	3.1313
CETN2	0.287904	5.11121	0.000501471	0.00220233	-0.473318		0.0949597	1.66284	0.128247	0.301917	-5.57393		-0.192944	-3.44481	0.00656036	0.0202805	-3.04016
HACL1	0.286997	2.32909	0.0428487	0.0808886	-4.26242		-0.247551	-1.87993	0.0904299	0.241387	-4.48039		-0.534549	-4.15413	0.00209748	0.00823405	-1.1873
RAI14	0.285934	4.31737	0.00162823	0.0055902	-1.86774		0.18543	2.78996	0.0196425	0.0930295	-3.95256		-0.100505	-1.53431	0.156882	0.254638	-6.29735
MGMT	0.285324	3.40877	0.00696229	0.0183568	-2.95749		-0.0885651	-1.02302	0.331122	0.536314	-6.06342		-0.373889	-4.40213	0.0014297	0.00618511	-1.19806
FIP1L1	0.284632	5.01991	0.000571569	0.00243078	-0.941109		-0.012468	-0.217178	0.832567	0.916919	-7.22904		-0.2971	-5.22454	0.00042701	0.00241224	-0.502377
GOLPH3	0.283472	4.88185	0.000698211	0.00283331	-0.60435		-0.115705	-1.92254	0.0843429	0.230451	-4.94007		-0.399176	-6.76089	5.75161e-05	0.00051389	2.11437
GAFA1	0.283276	4.52592	0.00118455	0.00431507	-1.07908		0.11606	1.83165	0.0978204	0.253575	-5.01295		-0.167215	-2.69528	0.023059	0.0552352	-3.99541
ACADVL	0.28294	4.77577	0.000815782	0.00321929	-1.17478		0.0522636	0.871495	0.404526	0.599689	-6.70343		-0.230676	-3.89607	0.00315316	0.0113026	-2.46901
BCCIP	0.282378	4.85505	0.000726096	0.00292674	-0.860371		-0.0128442	-0.215709	0.83368	0.917345	-6.86161		-0.295223	-5.04753	0.000549318	0.00295885	-0.442802
EIF4A1	0.28236	10.6782	1.11515e-06	2.33175e-05	5.67065		0.153921	5.80287	0.000193413	0.00566718	0.581469		-0.128439	-4.8806	0.000699477	0.00357577	-1.12408
SET	0.28232	3.58321	0.00522721	0.0143736	-2.99563		0.104839	1.31455	0.218874	0.415268	-6.10461		-0.177481	-2.26589	0.0476578	0.0992376	-5.09577
SORBS3	0.282108	4.64469	0.000991001	0.0037628	-1.05733		0.0718584	1.1647	0.271969	0.476105	-6.06067		-0.21025	-3.47279	0.00626489	0.0195883	-2.85246
MTSS2	0.282013	2.74786	0.0210939	0.0449813	-4.09203		0.121126	1.16691	0.271118	0.475587	-5.9488		-0.160887	-1.58131	0.145811	0.241494	-5.80626
KIF1B	0.281973	3.82724	0.00352045	0.010632	-2.29847		0.0392801	0.523067	0.612659	0.764808	-6.5143		-0.242693	-3.29312	0.00843347	0.0248345	-3.07226
SNX2	0.281721	5.82032	0.000188982	0.00101976	0.436712		0.0546414	1.11276	0.292613	0.499183	-6.40086		-0.22708	-4.69636	0.00091756	0.00444891	-1.11658
EZR	0.280252	7.09885	3.85383e-05	0.000291555	2.0929		-0.139428	-3.43558	0.00666091	0.0487981	-2.85759		-0.41968	-10.4759	1.32446e-06	3.99205e-05	5.78946
RPSA	0.279093	11.4195	6.07454e-07	1.47504e-05	6.36917		0.133368	5.43464	0.000318508	0.00732082	0.105008		-0.145725	-5.98773	0.00015163	0.00107113	0.559534
MRPL9	0.278485	2.35174	0.0412433	0.0782505	-4.39806		-0.0406362	-0.330105	0.748335	0.863309	-6.18676		-0.319121	-2.6614	0.0244215	0.0576982	-3.76171
PLEC	0.277905	0.983096	0.349431	0.444878	-7.14948		0.570469	2.05357	0.067951	0.200372	-5.25534		0.292564	1.06578	0.312316	0.431765	-6.96112
GARS	0.277639	4.02168	0.00258283	0.00824698	-2.48541		0.259044	3.7596	0.00392531	0.0355808	-2.4496		-0.0185954	-0.272691	0.790804	0.855284	-7.55552
GMPPB	0.276534	3.81624	0.00358321	0.010789	-2.1492		0.0339267	0.456906	0.657794	0.797671	-6.35834		-0.242608	-3.34733	0.00770762	0.0232077	-2.8138
RPS2	0.276285	3.9463	0.00291064	0.00914815	-2.81535		-0.126701	-1.78294	0.105839	0.26753	-5.90213		-0.402986	-5.71466	0.000217588	0.00142116	0.0701414
WNT1	0.276065	1.27376	0.232404	0.3207	-5.59408		-0.348766	-1.49503	0.166692	0.354456	-4.83985		-0.624831	-2.73108	0.021702	0.0527191	-3.32203
ANP32A	0.275849	7.48181	2.48769e-05	0.000209978	2.67943		0.121084	3.25104	0.00904552	0.0586984	-3.05554		-0.154764	-4.23232	0.00185702	0.0075357	-1.77385
MTREX	0.274932	5.77261	0.000201364	0.00106286	0.479939		0.142982	2.97993	0.0142503	0.0775948	-3.49023		-0.13195	-2.80016	0.0193064	0.0481619	-4.15443
MRPL2	0.274921	1.961	0.0791814	0.133866	-4.95784		-0.0140728	-0.0971353	0.924595	0.957085	-6.18736		-0.288994	-2.0471	0.0686843	0.132062	-4.69777
SERBP1	0.274438	2.50449	0.0318583	0.0635268	-4.16494		-0.00435984	-0.0385128	0.970059	0.982477	-6.26677		-0.278798	-2.52651	0.0306923	0.0688633	-4.0034
SF3B5	0.273477	6.29807	0.000101809	0.00061804	1.16219		0.112901	2.5726	0.028387	0.116449	-4.21531		-0.160576	-3.72529	0.00414905	0.0140843	-2.62885
SNTB2	0.27319	3.69931	0.00432733	0.0124804	-2.63381		-0.0145923	-0.193048	0.850901	0.924115	-6.76745		-0.287782	-3.87562	0.00325788	0.0116226	-2.21239
SMARCE1	0.27308	5.73125	0.000212804	0.00111167	0.162907		0.130754	2.73087	0.0217096	0.0990419	-4.17862		-0.142327	-3.00233	0.0137225	0.0367602	-4.08115
RPL12	0.271681	1.65497	0.129857	0.198982	-6.34524		0.0750441	0.453343	0.660268	0.799062	-7.05236		-0.196637	-1.20018	0.258545	0.3723	-6.80219
HMGA1	0.27124	3.1296	0.011081	0.0263962	-4.03417		0.04579	0.523652	0.612267	0.764636	-7.10124		-0.22545	-2.60187	0.0270135	0.0622799	-4.80177
RPL11	0.271029	5.92342	0.00016494	0.000914612	0.437652		0.0180823	0.3909	0.704314	0.833605	-7.11605		-0.252947	-5.52223	0.000282388	0.00171425	-0.0115707
CDH16	0.270912	1.75576	0.110573	0.174038	-5.67603		0.183301	1.18164	0.26549	0.470506	-5.93318		-0.0876109	-0.575892	0.577796	0.679587	-6.84442
RPS7	0.270546	6.93732	4.65877e-05	0.000342972	1.82572		0.00929096	0.235349	0.818829	0.908471	-7.12922		-0.261255	-6.68546	6.30107e-05	0.000545866	1.62203
GALNT13	0.270273	3.92958	0.0029891	0.00933467	-2.32858		-0.250954	-3.48586	0.0061316	0.0460405	-2.57681		-0.521226	-7.35594	2.86736e-05	0.000312271	2.69961
ANXA7	0.269824	5.31375	0.000376742	0.00174787	-0.111324		0.20812	4.09418	0.00230404	0.0249399	-1.57747		-0.0617045	-1.23504	0.245876	0.357476	-6.45147
ZNF106	0.269279	4.71481	0.00089276	0.00345999	-0.812233		0.0796811	1.37618	0.199686	0.394828	-5.66221		-0.189597	-3.33619	0.00785133	0.0234987	-2.94174
POLD1	0.269233	3.24797	0.00909187	0.0224759	-3.43583		0.0833704	0.993153	0.34475	0.548138	-6.32711		-0.185863	-2.25175	0.0488037	0.101204	-4.98589
TOMM34	0.267869	1.77305	0.10754	0.169885	-5.38504		-0.24674	-1.52171	0.159972	0.347652	-5.20298		-0.514609	-3.24783	0.00909399	0.0264816	-2.83891
GLDC	0.267835	3.59385	0.00513715	0.0141778	-2.4337		0.0998575	1.31864	0.217557	0.413227	-5.52707		-0.167977	-2.27138	0.0472202	0.0985992	-4.52156
MRPL17	0.267214	3.90548	0.00310617	0.00960234	-2.28248		0.332668	4.91706	0.000663288	0.0112834	-0.276821		0.0654537	0.984711	0.348676	0.469811	-6.6893
FDXR	0.267203	4.14771	0.00211865	0.00696424	-1.73174		-0.276236	-4.06198	0.00242373	0.0255007	-1.4331		-0.54344	-8.12623	1.2345e-05	0.000172887	3.72542
SRSF9	0.266815	3.49118	0.00607821	0.016268	-2.54874		0.141375	1.83063	0.0979817	0.253575	-4.79401		-0.12544	-1.66618	0.12757	0.217521	-5.38441
NUP133	0.266692	6.47129	8.19593e-05	0.000522838	1.32991		-0.014717	-0.350226	0.73365	0.855215	-6.96361		-0.281409	-6.79184	5.54136e-05	0.00050408	1.86485
RSL1D1	0.265799	6.30079	0.000101461	0.00061804	1.0795		-0.139342	-3.21002	0.00968601	0.0605074	-3.21596		-0.405141	-9.45173	3.31285e-06	7.02465e-05	4.83939
LTV1	0.265313	2.37032	0.0399701	0.076219	-4.66437		0.205283	1.83369	0.0974973	0.25324	-5.0332		-0.0600303	-0.546399	0.597128	0.694995	-6.81253
HMGA2	0.265299	2.73231	0.0216567	0.0458891	-4.11249		0.0126218	0.127298	0.901303	0.949436	-6.61478		-0.252677	-2.59367	0.0273914	0.0628396	-4.21585
JPT2	0.264956	7.65839	2.04418e-05	0.00018327	2.7091		0.0692409	1.98467	0.0761531	0.216932	-5.35203		-0.195715	-5.66634	0.000232194	0.00148436	0.229766
HSPA14	0.263881	2.5545	0.0292709	0.0595907	-3.91187		0.0989199	0.94198	0.369057	0.569863	-5.65293		-0.164961	-1.60997	0.139407	0.234108	-5.24214
TRIM24	0.263717	3.86325	0.00332303	0.0101374	-2.07989		0.0300967	0.430816	0.676012	0.8103	-6.38096		-0.23362	-3.41616	0.00687782	0.0209819	-2.70535
MRTO4	0.26321	4.58475	0.00108409	0.00402491	-0.985151		0.14749	2.55097	0.0294465	0.119171	-3.89157		-0.11572	-2.04048	0.0694418	0.132938	-5.06142
WDR61	0.262839	4.5887	0.00107768	0.00400605	-1.18821		0.053483	0.919346	0.380196	0.579337	-6.3575		-0.209356	-3.65975	0.00461426	0.0152718	-2.5808
ANP32B	0.262507	6.49577	7.95094e-05	0.000511545	1.30158		-0.0507776	-1.23399	0.246251	0.446076	-6.3256		-0.313285	-7.70016	1.95237e-05	0.000234207	2.91959
NME1	0.261811	6.32003	9.90267e-05	0.000608509	0.917156		0.0756097	1.8135	0.100741	0.258153	-5.72193		-0.186202	-4.50273	0.00122683	0.00550914	-1.63816
NDNF	0.261675	3.75866	0.00393129	0.0115936	-2.66438		-0.142264	-1.973	0.0776322	0.219857	-5.1287		-0.403939	-5.69313	0.000223972	0.0014446	0.481675
PCBP4	0.261181	2.11321	0.0615367	0.108545	-5.1175		0.0809713	0.646517	0.532934	0.703183	-6.39653		-0.18021	-1.46424	0.174753	0.276066	-5.94035
HSPH1	0.260497	6.87413	5.02186e-05	0.000360019	1.62137		0.0637371	1.67132	0.126534	0.299067	-5.95494		-0.19676	-5.19725	0.000443785	0.00249298	-0.58544
NUP37	0.260322	4.77662	0.000814762	0.00321929	-0.711857		0.00766885	0.137745	0.893257	0.946042	-6.57366		-0.252653	-4.61787	0.00103155	0.0048396	-0.844982
NUBP1	0.26029	2.99631	0.0138625	0.0317413	-3.26028		0.0426751	0.479618	0.642123	0.787549	-6.05935		-0.217615	-2.50622	0.0317653	0.0707436	-3.95662
COPB2	0.259119	4.97247	0.000612069	0.00255955	-0.91123		0.0149988	0.284453	0.78204	0.887378	-7.10333		-0.24412	-4.67608	0.000945673	0.0045486	-1.24443
CELF1	0.259063	8.24206	1.09333e-05	0.000115916	3.26781		-0.113511	-3.55805	0.00544676	0.0431139	-2.8492		-0.372574	-11.7643	4.63287e-07	1.85994e-05	6.764
U2AF1	0.258889	4.33189	0.00159224	0.00548539	-1.38381		0.130712	2.16906	0.0560597	0.177432	-4.50176		-0.128177	-2.16689	0.056263	0.112638	-4.86005
ITGA2	0.258808	2.4861	0.0328656	0.0648482	-4.44485
FAM153B	0.258534	1.56482	0.149614	0.224093	-5.91543		0.0322959	0.192021	0.851683	0.924115	-6.57674		-0.226238	-1.36716	0.202402	0.307174	-6.04218
BANF1	0.258274	6.65854	6.51072e-05	0.000440692	1.53337		0.0553406	1.41167	0.189293	0.381499	-6.09493		-0.202934	-5.23793	0.000419024	0.00237605	-0.329897
RPL7A	0.258023	5.14015	0.000481221	0.0021371	-0.825497		0.0349418	0.691234	0.505615	0.685768	-7.07464		-0.223081	-4.4433	0.00134267	0.0058847	-1.78494
EFTUD2	0.257947	8.02044	1.38091e-05	0.000136746	3.04063		0.0238954	0.736332	0.478948	0.661519	-6.97487		-0.234052	-7.27118	3.15833e-05	0.000336033	2.27077
TCERG1	0.257642	8.18719	1.15788e-05	0.000120636	3.44419		0.154172	4.8762	0.000703992	0.0117112	-0.487776		-0.103471	-3.32362	0.00801682	0.0238524	-3.34941
MAP2K7	0.255761	2.51885	0.0310928	0.0623306	-4.47125		0.609488	6.23882	0.000109747	0.00411613	1.62292		0.353728	3.68941	0.00439735	0.0147443	-2.42774
TRMT5	0.255575	1.78677	0.105187	0.166958	-4.9226		0.497611	3.6074	0.00502483	0.0408912	-1.85519		0.242036	1.80029	0.102916	0.182498	-4.84038
PSMD9	0.255233	3.88975	0.00318513	0.00977617	-2.19395		0.203522	3.10255	0.0115949	0.0683881	-3.07203		-0.0517113	-0.802123	0.441679	0.557141	-6.71894
SAP18	0.255178	7.69041	1.9734e-05	0.000178973	2.65091		0.0873939	2.61929	0.0262277	0.111514	-4.43033		-0.167784	-5.06834	0.000533168	0.00289255	-0.755045
TPD52	0.254952	2.89554	0.0164309	0.0366199	-3.73642		0.11456	1.28765	0.227723	0.426252	-5.70318		-0.140392	-1.60955	0.139499	0.234131	-5.65802
FKBP4	0.254689	6.48585	8.0492e-05	0.000515662	1.20038		-0.0265317	-0.667206	0.520187	0.697941	-6.96419		-0.281221	-7.13524	3.69418e-05	0.000384879	2.15574
DMWD	0.253962	1.25233	0.239785	0.329377	-6.40577		0.745535	3.86888	0.00329321	0.0312803	-1.86976		0.491573	2.59844	0.027171	0.0624995	-4.3348
PDIA4	0.253723	4.04335	0.00249594	0.007978	-2.59175		0.0366019	0.579342	0.575557	0.737185	-7.17545		-0.217121	-3.4596	0.00640239	0.0199355	-3.44229
RPLP0	0.253716	8.90211	5.6079e-06	7.23429e-05	4.02686		0.117009	4.08749	0.00232837	0.0250383	-1.93484		-0.136707	-4.81604	0.000768833	0.00385184	-1.11895
NLRP9	0.253715	1.29949	0.223794	0.310957	-6.41231		0.0674781	0.340376	0.740825	0.857835	-6.69056		-0.186237	-0.955954	0.362299	0.482052	-6.65666
RIDA	0.252869	2.75843	0.0207194	0.044253	-4.50732		0.00391798	0.0421421	0.96724	0.980262	-7.08025		-0.248951	-2.70818	0.0225602	0.0542997	-4.45913
CALU	0.252658	1.87731	0.0908176	0.148373	-5.73689
GEMIN5	0.252207	4.22849	0.00186811	0.00627078	-1.60799		-0.0499059	-0.815107	0.434557	0.623072	-6.26828		-0.302113	-5.01492	0.00057569	0.00305142	-0.265097
USP8	0.252143	3.3302	0.00792968	0.0203315	-3.14622		0.123793	1.62206	0.13678	0.314793	-5.4242		-0.12835	-1.70966	0.119044	0.205765	-5.66888
GNPDA1	0.251395	7.18638	3.48183e-05	0.000272306	2.22326		0.013345	0.376087	0.714942	0.840585	-6.98243		-0.23805	-6.78925	5.55862e-05	0.000504127	1.83929
ADNP	0.251365	6.57668	7.19608e-05	0.000471776	1.50398		0.0822647	2.12863	0.0599754	0.184268	-4.9678		-0.1691	-4.44131	0.00134674	0.00588687	-1.48229
PSMD10	0.249526	5.88251	0.00017406	0.000958123	0.459056		-0.11506	-2.65438	0.0247135	0.107688	-4.20726		-0.364585	-8.49723	8.40556e-06	0.000131135	3.81453
TFAM	0.248395	3.65731	0.0046326	0.0130851	-2.42214		-0.152957	-2.14918	0.0579531	0.17973	-4.43585		-0.401351	-5.74315	0.000209443	0.00138297	0.889418
THOC3	0.247582	4.44891	0.00133125	0.00473246	-1.40467		-0.030532	-0.536459	0.603719	0.759631	-6.632		-0.278114	-4.96004	0.000623175	0.00326327	-0.486049
ASF1A	0.247257	4.05231	0.00246091	0.00790193	-1.98327		0.181443	2.96885	0.0145189	0.0786452	-3.34654		-0.0658147	-1.09443	0.300184	0.419033	-6.50069
HMGN3	0.246706	0.900872	0.389463	0.485378	-6.8434		-0.41282	-1.41204	0.189186	0.381499	-5.72434		-0.659526	-2.28594	0.0460778	0.09662	-4.79992
CHERP	0.246688	4.1725	0.00203818	0.00675133	-1.78557		0.0597913	0.997237	0.342862	0.54622	-6.21033		-0.186897	-3.16731	0.0104029	0.0295213	-3.34195
DDX17	0.246635	7.58136	2.22607e-05	0.000195414	2.48448		0.0191275	0.58359	0.572807	0.735171	-7.12983		-0.227508	-6.98659	4.39544e-05	0.000427541	1.87472
RACK1	0.244944	8.52762	8.14975e-06	9.40187e-05	3.51523		0.129823	4.50817	0.00121677	0.0162873	-1.37295		-0.115121	-4.02313	0.00257689	0.00975975	-2.51339
CCDC54	0.244136	1.64715	0.131472	0.20115	-6.08561		0.213203	1.441	0.181056	0.371334	-5.87576		-0.0309334	-0.212177	0.836359	0.889357	-7.25776
BLMH	0.243498	7.83291	1.68913e-05	0.000159435	2.84092		0.0878002	2.80933	0.0190089	0.0921401	-4.08513		-0.155697	-5.02099	0.000570684	0.00304129	-0.803175
DRG1	0.243197	3.52308	0.00576799	0.0155066	-2.67575		-0.108054	-1.50813	0.163362	0.350315	-5.40125		-0.351251	-4.9876	0.000598832	0.00315224	-0.218812
DTYMK	0.242468	2.8681	0.0172105	0.0379084	-3.87852		0.12087	1.41909	0.187181	0.378765	-5.64163		-0.121598	-1.45025	0.178523	0.280073	-5.97058
H2AFX	0.241546	2.9033	0.0162169	0.0362502	-4.60989		-0.0391225	-0.465636	0.651749	0.795144	-7.32149		-0.280668	-3.36164	0.00752688	0.0227088	-3.68988
RPL30	0.241342	3.80487	0.00364929	0.0109551	-2.77985		-0.0829292	-1.28468	0.228719	0.427747	-6.29613		-0.324271	-5.06914	0.000532555	0.00289255	-0.62148
NUP98	0.240938	4.86086	0.000719946	0.00290974	-0.973066		-0.0980503	-1.92776	0.0836245	0.22932	-5.29723		-0.338988	-6.74578	5.85738e-05	0.000520253	1.81908
NUP93	0.240878	5.32095	0.000372971	0.00173305	-0.364849		0.0364841	0.797996	0.443959	0.631588	-6.78984		-0.204393	-4.51315	0.00120765	0.0054476	-1.48322
ACP1	0.240803	4.60277	0.00105516	0.00395444	-1.51449		0.214781	4.11165	0.00224171	0.0246343	-1.84158		-0.0260212	-0.50239	0.626594	0.720318	-7.42686
DCP2	0.240065	3.1308	0.0110586	0.0263662	-3.35968		-0.0524624	-0.664834	0.521639	0.698069	-6.29981		-0.292528	-3.76978	0.00386138	0.0132724	-2.16041
ESD	0.239951	5.16767	0.000462772	0.00207352	-0.371752		0.0491091	1.04376	0.321894	0.527325	-6.31932		-0.190842	-4.11466	0.00223115	0.00866839	-1.90312
TXN	0.239869	8.70739	6.8002e-06	8.32333e-05	3.80754		0.114656	4.14697	0.00212109	0.023742	-1.85151		-0.125213	-4.56264	0.00112074	0.00517218	-1.53062
TMC8	0.239832	1.39915	0.192906	0.276327	-5.3094		0.431861	2.59211	0.0274642	0.113591	-3.30994		0.192028	1.17407	0.268371	0.383697	-5.4917
MRPL45	0.239227	2.81551	0.0188112	0.0406608	-4.0811		0.116743	1.36395	0.203374	0.398932	-5.82543		-0.122484	-1.4528	0.177833	0.279464	-6.08402
CSTF2	0.239017	3.01454	0.0134433	0.0308831	-3.69268		-0.0887399	-1.08756	0.303059	0.509214	-6.07128		-0.327757	-4.07681	0.0023678	0.00910531	-1.78057
GRPEL1	0.238962	5.70263	0.00022113	0.00114599	0.242766		-0.0595574	-1.39467	0.194212	0.38778	-6.09323		-0.298519	-7.0643	4.01238e-05	0.000405412	2.18376
LIMS1	0.238957	4.70399	0.000907217	0.00350117	-1.02674		0.0849697	1.65637	0.129569	0.303425	-5.51058		-0.153987	-3.04432	0.0127864	0.0348458	-3.64421
RPL23A	0.238468	2.36166	0.0405589	0.0771464	-5.30426		-0.0216324	-0.211805	0.836641	0.918383	-7.19224		-0.2601	-2.56686	0.0286646	0.0651389	-4.82711
RPL13	0.238386	8.86031	5.84318e-06	7.39236e-05	3.98363		0.13432	4.97879	0.000606498	0.0105559	-0.528429		-0.104066	-3.88709	0.00319873	0.0114387	-2.61799
ZNF710	0.237615	2.38775	0.0388115	0.0743393	-4.48869		-0.0639808	-0.619865	0.549621	0.717827	-6.20106		-0.301596	-2.98014	0.0142452	0.0379243	-3.36691
PCBP1	0.237207	8.20122	1.14099e-05	0.000120123	3.22453		0.0755721	2.59989	0.0271043	0.112807	-4.48036		-0.161635	-5.59755	0.000254841	0.00158538	0.0145048
EXOSC9	0.237183	4.28691	0.00170653	0.00577151	-1.53141		0.149266	2.68776	0.0233545	0.104179	-3.74379		-0.0879171	-1.60732	0.139989	0.234691	-5.78438
EFHD2	0.237134	4.57584	0.00109871	0.00406415	-1.43506		-0.159168	-2.9799	0.0142511	0.0775948	-3.58862		-0.396302	-7.50324	2.42865e-05	0.000277991	2.74432
E2F4	0.236828	3.92546	0.00300878	0.00935345	-2.12516		-0.00657183	-0.10682	0.917108	0.953427	-6.64211		-0.2434	-4.01588	0.00260659	0.00984749	-1.85509
ATP6V1B1	0.236532	2.13305	0.0595349	0.10582	-4.79131		0.157597	1.41621	0.187998	0.379779	-5.35339		-0.0789355	-0.723668	0.486345	0.598685	-6.42669
DNPH1	0.236531	3.67955	0.00446826	0.0127526	-2.73902		-0.171017	-2.56949	0.0285369	0.116904	-4.1144		-0.407549	-6.20324	0.000114833	0.000853733	1.23853
CTSC	0.23624	3.74824	0.00399801	0.0116987	-2.45073		-0.122592	-1.88362	0.0898877	0.240579	-5.03353		-0.358832	-5.59154	0.000256928	0.00159179	0.534356
UGDH	0.236233	6.83357	5.27095e-05	0.000373431	1.69958		0.0974856	2.80569	0.0191266	0.0921444	-4.00628		-0.138748	-4.02738	0.00255966	0.00970673	-2.30054
EIF2B3	0.235869	1.51194	0.162405	0.239824	-6.06752		0.160274	1.02597	0.329795	0.535029	-6.15134		-0.0755949	-0.491298	0.634135	0.72555	-6.94246
NSA2	0.235603	2.46601	0.0340023	0.0667412	-4.29336		-0.0584869	-0.590776	0.568171	0.733289	-6.15063		-0.29409	-3.02602	0.0131861	0.0357254	-3.22798
RPS3	0.235344	6.35347	9.49472e-05	0.000590674	0.861291		-0.0247523	-0.662444	0.523105	0.699408	-7.14539		-0.260097	-7.00239	4.31446e-05	0.000424537	1.83445
UBE2E1	0.235259	4.40411	0.00142538	0.00501966	-1.56237		0.17515	3.27603	0.00867679	0.0574194	-2.97359		-0.0601094	-1.14041	0.281475	0.397897	-6.61126
PCBD1	0.234861	4.73894	0.000861414	0.00336846	-1.11011		0.0869886	1.73962	0.113474	0.279829	-5.53826		-0.147873	-2.99776	0.0138284	0.0369649	-3.8678
RPL19	0.234024	4.89769	0.000682257	0.00278735	-0.986765		0.11599	2.41607	0.0369981	0.138215	-4.61284		-0.118033	-2.48263	0.0330591	0.0731382	-4.86734
SLC25A24	0.233878	5.03918	0.000555943	0.00237439	-0.809945		0.390079	8.50265	8.35929e-06	0.00104874	4.02577		0.1562	3.43461	0.00667157	0.0204772	-3.3067
PCNP	0.233771	3.07714	0.0121003	0.0283533	-3.64726		0.10531	1.37638	0.199624	0.394828	-5.82101		-0.128461	-1.70309	0.120299	0.207457	-5.7508
RPL9	0.23376	2.95494	0.0148633	0.0336998	-4.06006		-0.0716665	-0.882939	0.398611	0.59505	-6.54497		-0.305426	-3.81476	0.00359176	0.0125316	-2.46415
NOSIP	0.233743	3.13183	0.0110395	0.0263599	-3.0776		0.0782052	1.0321	0.327059	0.532023	-5.70221		-0.155537	-2.09551	0.0633778	0.124158	-4.66072
UNC119B	0.233659	3.43955	0.00661747	0.0175398	-2.84062		0.12206	1.78428	0.10561	0.26722	-5.07311		-0.111599	-1.6585	0.129133	0.219424	-5.61477
NDUFAF2	0.233564	3.10033	0.0116382	0.0275061	-3.3583		0.124271	1.63787	0.133414	0.309563	-5.22394		-0.109293	-1.46717	0.17397	0.275118	-5.81796
PDCD6IP	0.232776	7.76705	1.81455e-05	0.000167595	2.86948		-0.0716669	-2.3511	0.0412877	0.146807	-4.72276		-0.304443	-10.0774	1.87468e-06	4.82449e-05	5.39683
MTAP	0.232689	4.60508	0.00105151	0.00394777	-1.36233		-0.0268122	-0.52079	0.614186	0.766079	-6.86563		-0.259502	-5.10268	0.000507611	0.0027993	-0.465397
FUBP1	0.232456	5.54641	0.00027321	0.0013508	-0.255432		0.0890677	2.1173	0.0611185	0.18683	-5.34646		-0.143388	-3.42844	0.00673981	0.0206445	-3.507
KMT2B	0.23171	2.30452	0.0446593	0.083625	-4.61893		0.198617	1.97918	0.0768459	0.218492	-4.67463		-0.0330929	-0.336519	0.743642	0.818686	-6.75542
GTF2E1	0.231298	3.16325	0.0104737	0.025229	-3.35222		0.0411676	0.554787	0.591595	0.751234	-6.43354		-0.190131	-2.59946	0.0271243	0.0624876	-4.17861
SNRPB2	0.231266	5.56712	0.000265604	0.00132188	0.119088		-0.111895	-2.61773	0.0262974	0.111514	-4.14832		-0.343161	-8.13107	1.22822e-05	0.000172887	3.50517
RTRAF	0.231259	7.79758	1.75519e-05	0.000163114	2.8246		-0.00353368	-0.117963	0.908502	0.950279	-7.20841		-0.234793	-7.89703	1.57605e-05	0.00020108	3.0563
SRSF5	0.231175	7.65798	2.04512e-05	0.00018327	2.79647		0.0594329	1.95047	0.080564	0.224833	-5.30351		-0.171742	-5.69747	0.000222667	0.00144183	0.366595
HNRNPU	0.230988	5.12388	0.000492494	0.00217753	-0.978884		0.0307107	0.676933	0.514258	0.693431	-7.21886		-0.200277	-4.44091	0.00134756	0.00588687	-1.91733
HADHA	0.230725	3.76287	0.00390468	0.0115665	-2.89307		0.0535965	0.868007	0.406341	0.599751	-6.78775		-0.177128	-2.89087	0.0165608	0.042884	-4.24732
ZC3H14	0.230461	5.04145	0.000554134	0.00237003	-0.686728		0.0300564	0.648881	0.531468	0.702236	-6.79333		-0.200405	-4.37947	0.00148013	0.00635657	-1.59791
RBM39	0.230438	5.457	0.000308839	0.00151206	-0.0786525		0.0409087	0.957334	0.361637	0.563501	-6.55407		-0.18953	-4.48737	0.00125572	0.00560143	-1.43824
HNRNPC	0.229868	6.69224	6.24946e-05	0.000426692	1.25365		0.0792134	2.29649	0.0452673	0.1559	-5.13315		-0.150655	-4.39356	0.00144856	0.00623086	-1.97562
PARD3	0.229175	2.99347	0.0139289	0.0318209	-3.63659		0.141739	1.84468	0.0957728	0.25054	-5.02953		-0.087436	-1.15541	0.275573	0.391207	-6.29961
CKB	0.229114	7.2485	3.24152e-05	0.000257781	1.95148		0.0234611	0.737389	0.478333	0.661277	-7.16319		-0.205653	-6.50191	7.89075e-05	0.000640405	1.11956
MCOLN2	0.228634	5.03161	0.00056203	0.00239699	-0.39977		-0.0274231	-0.591041	0.568001	0.733289	-6.48771		-0.256057	-5.59483	0.000255783	0.00158797	0.536694
PRCP	0.228578	2.73614	0.0215167	0.0456888	-3.87384		0.29148	3.5407	0.00560374	0.0438256	-2.15348		0.0629024	0.77911	0.454492	0.570911	-6.47321
SND1	0.228449	8.17279	1.1755e-05	0.000121214	3.2836		0.00655747	0.232373	0.821075	0.909921	-7.15372		-0.221891	-7.92265	1.5332e-05	0.000197285	3.11281
RPS14	0.227353	3.66898	0.00454556	0.0129242	-2.98358		-0.0443716	-0.705309	0.497196	0.678629	-6.84223		-0.271725	-4.35738	0.0015311	0.00650233	-1.71348
DHX15	0.227035	8.42811	9.02045e-06	0.000100595	3.49885		-0.00127911	-0.0470666	0.963414	0.977904	-7.26286		-0.228314	-8.45708	8.75694e-06	0.000135913	3.64573
SNRPD3	0.226925	3.90653	0.00310096	0.00960234	-2.37227		-0.144267	-2.40624	0.0376179	0.139149	-4.39797		-0.371192	-6.26974	0.000105524	0.00079632	1.3152
TSG101	0.226686	3.36559	0.00747779	0.0193272	-3.05734		0.0336255	0.492078	0.633603	0.780917	-6.51915		-0.193061	-2.86447	0.0173163	0.0444118	-3.78156
PRPF38A	0.22663	2.39896	0.0380834	0.073271	-4.58307		-0.0254386	-0.263043	0.798017	0.896584	-6.49585		-0.252069	-2.64453	0.0251296	0.0588378	-4.04291
RPL5	0.226142	5.74071	0.000210127	0.00110033	0.131145		0.25363	6.46307	8.27994e-05	0.0035114	1.5564		0.027488	0.705325	0.497186	0.608795	-7.37187
RPL38	0.225966	3.23271	0.00932618	0.0229047	-3.66448		-0.0534682	-0.75037	0.470831	0.656634	-6.74241		-0.279434	-3.96213	0.00283836	0.010435	-2.29834
CACNA1G	0.22512	3.61555	0.00495845	0.0137984	-2.6521		-0.0605933	-0.949771	0.365278	0.567233	-6.18845		-0.285713	-4.53822	0.00116276	0.00528862	-1.02503
ZC3H18	0.224735	4.35617	0.00153395	0.00532725	-1.77767		0.0581551	1.11673	0.290992	0.498193	-6.39826		-0.16658	-3.23321	0.00931835	0.0270565	-3.52466
EEF1G	0.22449	8.11552	1.24852e-05	0.000127867	3.02945		0.126216	4.55414	0.00113518	0.015679	-1.327		-0.0982741	-3.56596	0.00537677	0.0172045	-3.30811
RPS9	0.224387	5.36743	0.000349586	0.00164727	-0.456795		0.0485796	1.15572	0.275452	0.480496	-6.61595		-0.175808	-4.20657	0.00193283	0.00774935	-2.14058
PPWD1	0.224259	4.70597	0.000904559	0.00350081	-1.04007		0.111042	2.31685	0.0437417	0.152969	-4.52398		-0.113217	-2.39274	0.0384853	0.0831271	-4.76029
KARS	0.22384	2.2675	0.0475292	0.0882852	-4.76847		-0.0781027	-0.76607	0.461859	0.647722	-6.18773		-0.301943	-3.00855	0.0135795	0.0364745	-3.39803
SYNE1	0.22351	2.51581	0.0312535	0.0625693	-4.42521		0.284656	3.24093	0.00919916	0.0590738	-2.78104		0.0611464	0.70631	0.4966	0.608795	-6.71546
CPSF3	0.223228	6.77095	5.6823e-05	0.000396051	1.68981		0.0154605	0.463495	0.653229	0.79595	-6.95711		-0.207767	-6.28801	0.000103111	0.000784012	1.17243
KDM1A	0.223033	4.60987	0.001044	0.00393426	-1.42843		0.024495	0.501129	0.627449	0.775873	-6.96264		-0.198538	-4.09857	0.00228821	0.00884443	-2.12565
PRPSAP1	0.222434	5.78499	0.000198069	0.00105555	0.540015		-0.0226956	-0.579281	0.575597	0.737185	-6.68139		-0.24513	-6.33476	9.72069e-05	0.000752417	1.40759
STK24	0.22185	4.43915	0.00135119	0.00479204	-1.42119		0.0920272	1.82733	0.0985071	0.254299	-5.24158		-0.129823	-2.61141	0.0265802	0.0615166	-4.35261
CHD2	0.221788	0.88048	0.399876	0.496506	-6.69327		-0.360742	-1.34648	0.208749	0.404469	-5.64819		-0.58253	-2.19905	0.0533145	0.108219	-4.7801
HNRNPA1	0.22177	2.56306	0.0288496	0.0588924	-5.04717		0.242008	2.80584	0.0191217	0.0921444	-4.15013		0.0202389	0.235991	0.818344	0.875446	-7.65264
DVL2	0.221274	3.01646	0.0133999	0.0308229	-3.59072		0.132212	1.79565	0.10369	0.26422	-5.09424		-0.0890613	-1.22642	0.248962	0.361185	-6.21027
ZYX	0.22111	6.11809	0.000128068	0.000738724	0.667775		0.037458	1.02939	0.328265	0.532977	-6.69515		-0.183652	-5.08089	0.000523669	0.00287207	-0.70899
RPS13	0.221108	2.24737	0.0491643	0.0907456	-5.49167		-0.02544	-0.255808	0.803439	0.90166	-7.18187		-0.246548	-2.49628	0.0323038	0.0718367	-4.94518
IDE	0.221084	3.28741	0.00851399	0.0213808	-2.98468		0.0893143	1.31403	0.219045	0.415331	-5.57843		-0.131769	-1.97321	0.0776054	0.145227	-5.02964
EXOSC5	0.220873	4.28879	0.0017016	0.00576322	-1.61271		0.0324029	0.620657	0.549121	0.717827	-6.53642		-0.18847	-3.65679	0.00463648	0.0152907	-2.52994
RCC1	0.220837	4.21076	0.00192028	0.00643155	-1.73385		0.0559429	1.05424	0.317312	0.524095	-6.16642		-0.164894	-3.14844	0.0107365	0.0302694	-3.38403
YY1	0.220517	2.86816	0.0172088	0.0379084	-3.95677		-0.20791	-2.59736	0.027221	0.112807	-3.91363		-0.428427	-5.41634	0.000326665	0.00194001	0.277154
NHLRC2	0.220306	3.48376	0.00615283	0.0164531	-2.95679		0.0920457	1.44452	0.18009	0.370643	-5.73378		-0.128261	-2.03927	0.0695817	0.132938	-5.24401
BAIAP2	0.220216	3.05875	0.01248	0.029062	-3.71373		-0.121346	-1.63664	0.133673	0.309846	-5.49057		-0.341562	-4.66292	0.000964401	0.0046239	-0.931626
THRAP3	0.219942	6.5754	7.20747e-05	0.000471776	1.32544		0.0141309	0.418866	0.684433	0.816682	-7.10417		-0.205811	-6.14359	0.000123939	0.000903585	0.867832
DDX59	0.219873	2.22834	0.05076	0.0931373	-4.73962		0.0583282	0.582244	0.573678	0.735666	-6.23759		-0.161545	-1.64094	0.132769	0.224967	-5.5025
IGF2BP2	0.219783	8.39509	9.33136e-06	0.000103297	3.41131		-0.0387789	-1.46841	0.173641	0.362061	-6.25369		-0.258562	-9.84247	2.31327e-06	5.46383e-05	5.02422
LSM4	0.219663	3.02248	0.0132649	0.0306058	-3.87749		-0.0380625	-0.513582	0.619032	0.77007	-6.74949		-0.257725	-3.51876	0.005809	0.0184698	-2.89956
CDK11B	0.219448	4.46354	0.00130197	0.00465228	-1.42787		-0.0101169	-0.202305	0.843856	0.922732	-6.82031		-0.229565	-4.6463	0.000988616	0.00470257	-1.01534
TSR2	0.218764	3.34732	0.00770775	0.0198529	-2.98166		-0.00740627	-0.110999	0.913879	0.951338	-6.52136		-0.22617	-3.43877	0.00662594	0.0203752	-2.70378
ACAT1	0.2187	5.30797	0.0003798	0.00175395	-0.440597		0.230312	5.60913	0.000250869	0.00644113	0.439581		0.0116121	0.284843	0.781749	0.848845	-7.5307
AKR7A2	0.217901	4.19591	0.00196516	0.00655271	-1.95642		0.0307297	0.583939	0.572581	0.735171	-6.76738		-0.187171	-3.60013	0.00508476	0.0164449	-2.81831
SNRPF	0.217807	1.37331	0.200546	0.284429	-6.69053		-0.138669	-0.857175	0.412013	0.603978	-6.73064		-0.356476	-2.22118	0.0513731	0.105228	-5.3013
RPL27	0.217735	5.57584	0.000262472	0.00130904	0.0323328		0.0194445	0.492876	0.633059	0.780566	-6.9709		-0.19829	-5.06931	0.000532428	0.00289255	-0.594414
SNX6	0.217523	1.86703	0.0923517	0.15039	-6.02098		0.0825634	0.705447	0.497114	0.678629	-6.88841		-0.13496	-1.16132	0.273276	0.388496	-6.83368
LARS	0.217513	3.61944	0.00492711	0.0137239	-2.63345		0.0670965	1.1059	0.295429	0.500751	-6.03321		-0.150417	-2.51103	0.0315075	0.0703777	-4.38113
SRP68	0.216974	4.58303	0.00108689	0.00403034	-1.41102		-0.061922	-1.28202	0.229611	0.428616	-6.19498		-0.278896	-5.83363	0.000185675	0.00125916	0.588872
CCAR1	0.216857	1.80712	0.101785	0.162587	-6.06137		0.0347664	0.286921	0.780204	0.88707	-7.05477		-0.182091	-1.51618	0.161345	0.25993	-6.34107
EFL1	0.21583	2.0234	0.071434	0.122837	-5.44263		0.118613	1.10665	0.29512	0.500623	-6.18533		-0.0972165	-0.918598	0.380568	0.498213	-6.74741
RPS29	0.215602	4.99725	0.000590543	0.00249737	-0.848157		0.0119321	0.273813	0.789967	0.891692	-7.08172		-0.20367	-4.71122	0.000897531	0.00438712	-1.16433
SF3A3	0.215496	6.25323	0.000107756	0.000645037	1.00904		0.00448235	0.128521	0.900361	0.949225	-7.06124		-0.211014	-6.10486	0.000130268	0.00094515	0.927137
LRCH2	0.215476	3.16415	0.0104579	0.0252112	-3.39877		-0.0101967	-0.147059	0.886095	0.944257	-6.63362		-0.225673	-3.29541	0.0084014	0.0248006	-3.04857
SF3B4	0.215351	3.74583	0.00401359	0.0117329	-2.55094		0.0509924	0.87711	0.401616	0.597463	-6.39123		-0.164359	-2.86121	0.0174122	0.0444664	-3.92316
EEF1E1	0.214942	4.09493	0.00230132	0.00744284	-2.13957		-0.0626629	-1.1673	0.270966	0.475587	-6.26378		-0.277605	-5.23188	0.000422611	0.00239188	-0.225513
RBM8A	0.214584	2.06905	0.0662277	0.1152	-5.10431		0.0240165	0.227719	0.82459	0.912809	-6.50232		-0.190567	-1.8312	0.0978915	0.175447	-5.33575
DDX3X	0.21366	5.27916	0.000395437	0.00180403	-0.410201		0.00845292	0.206703	0.840514	0.921252	-7.08592		-0.205208	-5.05896	0.000540382	0.00291593	-0.616076
CXCR3	0.212956	0.607348	0.557561	0.644212	-7.36687		-0.0896535	-0.251546	0.806638	0.90323	-7.01521		-0.30261	-0.855215	0.413045	0.53025	-7.03566
FAU	0.21286	5.05884	0.000540477	0.00233483	-0.677167		0.13675	3.24328	0.00916324	0.0590738	-3.16085		-0.0761092	-1.82342	0.0991339	0.177357	-5.85386
INSL3	0.212656	0.968058	0.356519	0.452944	-5.77701		0.244895	1.12534	0.287502	0.495802	-5.19574		0.0322387	0.150611	0.883366	0.921627	-6.1358
SF3A1	0.212602	6.1275	0.000126528	0.000734629	0.754073		0.0449712	1.28748	0.227778	0.426252	-6.32888		-0.167631	-4.83206	0.000750966	0.00377489	-1.01683
RPL7	0.212588	6.82513	5.32449e-05	0.000376337	1.55474		0.0879184	2.81386	0.0188638	0.0917593	-4.13537		-0.124669	-4.01082	0.00262756	0.00990186	-2.46826
METAP1	0.212381	3.75116	0.00397916	0.0116776	-2.56366		-0.0794791	-1.37132	0.201144	0.396885	-5.86971		-0.29186	-5.09245	0.000515085	0.00283532	-0.299306
RPS15A	0.212093	7.872	1.61919e-05	0.000154774	2.86816		0.0402616	1.48545	0.169165	0.356941	-6.17817		-0.171832	-6.37721	9.21608e-05	0.000724533	1.1228
MAGOHB	0.211376	3.19115	0.00999627	0.0242537	-3.49796		0.0661614	0.989791	0.346309	0.548726	-6.29823		-0.145215	-2.1979	0.0534179	0.108311	-5.03584
ADSL	0.21121	7.73598	1.87721e-05	0.000172778	2.8098		0.104829	3.82682	0.00352286	0.0325107	-2.28097		-0.106382	-3.91147	0.00307661	0.0111554	-2.48846
FXR1	0.211031	5.60503	0.000252267	0.00127875	0.214071		-0.0251291	-0.655313	0.527492	0.702157	-6.71114		-0.23616	-6.23085	0.000110864	0.000826269	1.20551
TIMM23	0.210616	1.20777	0.255742	0.348221	-6.15926		0.0224558	0.125827	0.902437	0.949751	-6.37599		-0.18816	-1.07437	0.308638	0.427859	-6.17067
RPL32	0.210593	6.65825	6.51304e-05	0.000440692	1.39497		0.0787936	2.48075	0.0331646	0.127529	-4.63488		-0.131799	-4.17529	0.00202932	0.00806106	-2.13824
PGM3	0.209831	2.85584	0.017571	0.0384493	-3.95532		0.0578955	0.779882	0.454058	0.64066	-6.3675		-0.151935	-2.07185	0.06592	0.127972	-5.12067
HSPA8	0.209443	9.53945	3.05303e-06	4.69181e-05	4.42996		0.109841	4.99285	0.000594303	0.0105559	-0.76744		-0.099602	-4.55033	0.00114172	0.00523246	-1.81296
SMC3	0.208764	5.78006	0.000199373	0.00105875	0.238419		0.00487939	0.133964	0.896168	0.946744	-7.18831		-0.203885	-5.63359	0.000242694	0.00152805	0.153683
IYD	0.208113	1.08545	0.303946	0.398946	-5.6967		0.159012	0.830038	0.426462	0.615864	-5.48087		-0.0491009	-0.258987	0.801055	0.863895	-6.1345
ECI2	0.207654	4.4033	0.00142715	0.00502002	-1.38466		0.297326	6.39317	9.03376e-05	0.00377787	1.80435		0.0896721	1.9521	0.0803479	0.14943	-5.33759
BOLA2	0.207465	3.37669	0.00734164	0.0190566	-3.23052		0.0129469	0.207835	0.839654	0.920684	-6.82855		-0.194518	-3.1572	0.0105802	0.0299409	-3.47446
PDCL	0.206099	2.46201	0.034233	0.0671118	-4.33046		0.173346	2.07622	0.065443	0.195098	-4.4994		-0.0327534	-0.398845	0.698641	0.781139	-6.6946
TMOD3	0.206013	5.0002	0.000588035	0.00249026	-0.650162		0.06179	1.48654	0.168883	0.356846	-5.82873		-0.144223	-3.50855	0.0059072	0.0186834	-2.93826
RPS23	0.205921	4.32977	0.00159744	0.00549075	-1.89402		0.0561221	1.17231	0.269045	0.473463	-6.41631		-0.149799	-3.1528	0.0106585	0.0301058	-3.73634
PTPN1	0.20586	4.89141	0.000688532	0.00280702	-0.902911		0.0827283	1.95235	0.0803152	0.224833	-5.25407		-0.123132	-2.93679	0.0153255	0.0402064	-4.00135
PAPSS1	0.20562	4.60581	0.00105036	0.00394777	-1.43731		0.00886865	0.196634	0.84817	0.924115	-7.07994		-0.196751	-4.3967	0.0014416	0.00621869	-1.64287
GTF2B	0.20533	2.98811	0.0140551	0.0320847	-3.76342		0.0172327	0.247267	0.809854	0.905484	-6.68489		-0.188098	-2.72908	0.0217754	0.0527905	-4.07271
TKT	0.205238	8.38227	9.45523e-06	0.000103904	3.26536		0.0416112	1.69137	0.122566	0.293152	-6.09513		-0.163626	-6.68345	6.3165e-05	0.000545866	1.34194
TXNRD1	0.205024	6.24533	0.000108842	0.000650245	0.850519		0.0961858	2.92123	0.0157333	0.0825804	-3.88818		-0.108838	-3.32535	0.00799378	0.0238074	-3.55801
TCEA1	0.204816	4.6615	0.000966442	0.00368349	-1.12004		0.0697719	1.57553	0.147134	0.327193	-5.65291		-0.135044	-3.08256	0.0119906	0.0330544	-3.606
ILF3	0.204574	3.14967	0.0107145	0.0257032	-4.07965		-0.0893103	-1.36118	0.204218	0.399806	-6.39858		-0.293884	-4.4996	0.00123266	0.00551494	-1.69135
RPS19	0.204118	4.20562	0.00193568	0.00647592	-2.25869		0.00601448	0.123077	0.904558	0.949991	-7.28053		-0.198104	-4.07427	0.00237728	0.00913009	-2.34353
U2SURP	0.204013	4.94164	0.000640026	0.00263628	-0.929897		0.0531012	1.2777	0.231068	0.429724	-6.29574		-0.150912	-3.65806	0.00462697	0.0152907	-2.87969
UBL5	0.203475	2.27547	0.0468967	0.087218	-4.73801		0.053051	0.586078	0.5712	0.734051	-6.31426		-0.150424	-1.68637	0.123545	0.211963	-5.51393
PFAS	0.203441	4.95674	0.000626165	0.00260412	-1.05414		-0.00312318	-0.0755292	0.941328	0.96406	-7.27351		-0.206564	-5.0215	0.000570263	0.00304129	-0.825941
IWS1	0.203319	3.4277	0.00674813	0.0178547	-3.30647		0.0558605	0.933874	0.373019	0.572457	-6.56935		-0.147459	-2.48883	0.0327138	0.0725341	-4.77209
EWSR1	0.202651	2.41153	0.0372828	0.0721921	-5.05047		-0.174143	-2.01406	0.0725458	0.210236	-5.17471		-0.376794	-4.39409	0.00144737	0.00623086	-1.57818
EBF2	0.202445	3.90377	0.00311467	0.00961874	-2.23656		-0.02448	-0.463705	0.653084	0.79595	-6.61662		-0.226925	-4.34574	0.00155871	0.00659168	-1.3925
RDX	0.20205	4.89101	0.000688936	0.00280702	-1.09655		0.0736178	1.77468	0.107258	0.270028	-5.72297		-0.128433	-3.11496	0.0113561	0.0315728	-3.89477
ELAVL1	0.199434	5.82835	0.00018698	0.00101077	0.194554		0.00355534	0.103277	0.919846	0.955053	-7.31458		-0.195879	-5.71539	0.000217376	0.00142116	0.160253
KIF3C	0.199198	3.87264	0.00327346	0.0100167	-2.37179		0.00173927	0.0333362	0.974082	0.983885	-6.82494		-0.197459	-3.82402	0.00353874	0.0123753	-2.32575
PRPF19	0.19844	7.91168	1.55139e-05	0.000148849	2.87581		0.0430692	1.70957	0.119062	0.287846	-5.91156		-0.155371	-6.19504	0.000116041	0.000860587	0.837139
NOL7	0.198434	2.39345	0.0384396	0.0738619	-4.8555		-0.0119435	-0.141849	0.890101	0.944842	-6.80028		-0.210378	-2.52419	0.0308132	0.069083	-4.50455
NARS	0.198254	3.13075	0.0110596	0.0263662	-3.66536		-0.0744058	-1.15064	0.27744	0.482873	-6.18513		-0.27266	-4.25863	0.00178284	0.00729364	-1.64658
RPL8	0.198009	6.28398	0.000103639	0.000626618	0.824054		0.143366	4.54956	0.00114304	0.0157155	-1.26499		-0.0546433	-1.74175	0.113086	0.19705	-6.24821
NUMA1	0.197689	1.58283	0.145465	0.218889	-6.206		-0.0945841	-0.73972	0.47698	0.660924	-6.61718		-0.292274	-2.30806	0.0443938	0.0938692	-4.9546
EXOSC7	0.197427	1.83328	0.097561	0.157257	-5.41287		-0.0699435	-0.631345	0.542397	0.712128	-6.25605		-0.267371	-2.44378	0.0353049	0.0774803	-4.3105
RPL36	0.197325	1.52244	0.159791	0.236545	-5.53525		-0.0482497	-0.362773	0.724549	0.848219	-6.07893		-0.245574	-1.87366	0.0913588	0.165512	-4.90698
HYOU1	0.19726	3.46148	0.00638257	0.0169907	-3.50607		0.0381708	0.666521	0.520607	0.697941	-7.05476		-0.159089	-2.79102	0.0196072	0.0486705	-4.52005
WDR12	0.19707	2.34418	0.0417721	0.079154	-4.64999		-0.0279877	-0.326024	0.751327	0.865434	-6.455		-0.225058	-2.65493	0.0246907	0.0580356	-4.00419
PUF60	0.19598	6.68515	6.30344e-05	0.000429404	1.47905		0.0672482	2.28412	0.0462191	0.157427	-4.90593		-0.128732	-4.39786	0.00143904	0.00621658	-1.7254
IPO5	0.19595	7.47331	2.51151e-05	0.000210645	2.35597		0.0985837	3.75268	0.00396944	0.0356776	-2.55244		-0.0973668	-3.72272	0.00416634	0.0141271	-2.95672
EXOSC6	0.195267	1.01246	0.335893	0.431289	-6.67183		-0.0346333	-0.175825	0.864045	0.932487	-6.67101		-0.2299	-1.17919	0.266422	0.38138	-6.35095
GSPT1	0.195064	5.80115	0.000193855	0.00103676	0.243597		0.0640504	1.89666	0.0879928	0.236982	-5.55143		-0.131013	-3.90127	0.00312708	0.0112493	-2.57299
PRKAR1A	0.195023	2.94121	0.0152117	0.0343605	-4.30924		-0.112857	-1.67782	0.125235	0.297762	-5.84148		-0.307881	-4.60229	0.00105592	0.00490643	-1.40226
HNRNPUL1	0.194991	3.26183	0.00888425	0.0220531	-3.56983		-0.190305	-3.07975	0.0120473	0.0701005	-3.3769		-0.385297	-6.292	0.000102594	0.00078205	1.25561
RPL21	0.19459	2.64765	0.0249972	0.0517651	-4.13356		-0.016934	-0.225717	0.826104	0.913845	-6.46995		-0.211524	-2.85487	0.0175998	0.0447197	-3.65587
DLEU7	0.194372	0.81128	0.436648	0.532071	-6.09183		-0.360162	-1.4039	0.191527	0.383853	-4.98084		-0.554534	-2.20869	0.0524603	0.106945	-4.17439
VASP	0.193955	3.06591	0.0123307	0.0287686	-3.59156		0.0942976	1.48324	0.169738	0.3579	-5.61046		-0.0996572	-1.58384	0.145236	0.240675	-5.83938
MANF	0.193643	5.08411	0.000521266	0.00226811	-0.799365		0.0822906	2.15343	0.0575428	0.179103	-5.1408		-0.111352	-2.93044	0.0154905	0.0405582	-4.20938
SNRPE	0.193642	3.36558	0.00747797	0.0193272	-3.51624		0.0443751	0.76643	0.461654	0.647722	-6.82276		-0.149267	-2.59461	0.0273478	0.0628355	-4.69888
XRCC5	0.193613	5.77272	0.000201333	0.00106286	0.0404888		0.0407076	1.20864	0.255421	0.457237	-6.6536		-0.152905	-4.55929	0.00112642	0.00517807	-1.66467
KIAA0100	0.193355	1.94699	0.0810261	0.136296	-5.11908		-0.178417	-1.71523	0.117989	0.286274	-4.95722		-0.371773	-3.62086	0.00491578	0.0160234	-2.2279
SON	0.193314	6.26077	0.00010673	0.000641446	0.986913		-0.0274065	-0.877265	0.401536	0.597463	-6.70085		-0.220721	-7.11305	3.79069e-05	0.000392118	2.21163
PSMD7	0.193273	1.92411	0.0841262	0.140102	-5.22324		0.0811416	0.801758	0.44188	0.629674	-6.09802		-0.112131	-1.12224	0.288756	0.405714	-6.16169
COASY	0.192884	1.63099	0.134871	0.205826	-5.88604		-0.0566775	-0.469691	0.64895	0.792693	-6.53866		-0.249562	-2.0892	0.0640468	0.124981	-5.06151
SH3PXD2A	0.192624	2.7364	0.0215074	0.0456888	-4.30795		0.038435	0.540799	0.600836	0.757587	-6.68678		-0.154189	-2.19073	0.054063	0.109324	-5.08204
APIP	0.191497	3.10947	0.0114612	0.0271729	-3.41026		0.0943464	1.5248	0.159209	0.346932	-5.44712		-0.0971507	-1.58753	0.144401	0.239951	-5.72305
LSM7	0.191415	6.07357	0.000135636	0.000774649	0.716357		0.0241955	0.761883	0.464241	0.650456	-6.81775		-0.16722	-5.29951	0.000384321	0.00223665	-0.269462
SREK1	0.191218	1.44218	0.180732	0.262005	-5.99799		0.134146	1.01233	0.335951	0.540357	-6.00776		-0.0570719	-0.435279	0.67288	0.759671	-6.8041
TUFM	0.190992	4.24212	0.00182901	0.00615322	-2.19455		0.0548402	1.21316	0.253769	0.455635	-6.53497		-0.136151	-3.02567	0.0131938	0.0357254	-4.11332
CSTF2T	0.19092	5.84998	0.0001817	0.000987543	0.50164		0.0208888	0.633124	0.541282	0.711704	-6.8014		-0.170031	-5.19937	0.000442455	0.00249256	-0.321118
MMUT	0.19064	1.43711	0.182133	0.263528	-5.75882		-0.0989162	-0.718333	0.489483	0.670858	-5.98271		-0.289556	-2.13414	0.0594265	0.118108	-4.60645
SMCHD1	0.190359	3.7679	0.00387314	0.011501	-2.54115		0.0137826	0.269489	0.793196	0.894165	-6.78264		-0.176576	-3.48579	0.0061323	0.0192537	-2.88807
GALNTL6	0.189777	1.72418	0.116315	0.181557	-5.71241		-0.23445	-2.04616	0.0687908	0.202077	-4.71835		-0.424227	-3.73817	0.00406353	0.0138565	-2.26109
LDAH	0.189774	2.39035	0.0386415	0.0740609	-4.3938		0.138581	1.74541	0.112424	0.277923	-4.93292		-0.0511936	-0.654242	0.528153	0.637667	-6.49042
APOL1	0.18957	2.68511	0.0234596	0.04919	-4.32816		-0.00648597	-0.0905353	0.929703	0.959679	-6.7662		-0.196056	-2.7626	0.0205736	0.0505278	-4.06485
PHYHIPL	0.189526	5.95696	0.000157848	0.000878522	0.540211		-0.00185655	-0.0578393	0.95505	0.974318	-7.13917		-0.191382	-5.99838	0.000149539	0.00106481	0.720884
PCBP2	0.189524	7.95812	1.47594e-05	0.000144288	2.87184		0.0839789	3.51856	0.00581089	0.0446342	-3.00455		-0.105545	-4.4402	0.00134903	0.00588687	-1.83446
EDC3	0.189425	2.99535	0.0138847	0.031744	-3.74921		0.0169042	0.26404	0.797271	0.896584	-6.68007		-0.172521	-2.7216	0.0220531	0.0533205	-4.08401
HAL	0.189355	2.06215	0.0669911	0.116205	-5.41287		-0.00930306	-0.0998359	0.922507	0.956984	-6.82954		-0.198658	-2.15352	0.0575347	0.114575	-5.13318
NONO	0.189354	6.26963	0.000105539	0.000636827	0.734556		0.0164911	0.543275	0.599195	0.756999	-7.23902		-0.172862	-5.71804	0.000216605	0.00142091	0.0912032
HDGF	0.189286	5.86571	0.000177961	0.000974673	0.436526		-0.0992615	-3.0257	0.0131932	0.0738377	-3.58381		-0.288548	-8.85151	5.89403e-06	0.00010318	4.19146
TP53BP1	0.189277	0.375753	0.715183	0.77994	-6.91957		0.218416	0.435913	0.672435	0.807244	-6.40469		0.0291396	0.0588276	0.954283	0.971381	-6.87804
HNRNPM	0.188814	6.28562	0.000103424	0.00062658	0.662971		0.050082	1.66107	0.128608	0.302531	-6.1637		-0.138732	-4.62048	0.00102753	0.00483421	-1.66118
RIMBP3C	0.188768	1.16412	0.272192	0.365553	-5.75567		-0.0457366	-0.275936	0.788383	0.89074	-5.89611		-0.234504	-1.43583	0.182487	0.284119	-5.30574
PRPS1	0.188729	4.36183	0.00152069	0.0052934	-1.79247		0.143372	3.31503	0.00813194	0.0546546	-3.06434		-0.0453565	-1.05644	0.316354	0.435548	-6.86811
DAZAP1	0.187915	4.61719	0.0010326	0.00390108	-1.38524		-0.0274286	-0.665353	0.521321	0.697954	-6.82549		-0.215343	-5.26057	0.00040589	0.00232788	-0.26972
AARS	0.187212	4.88896	0.000691001	0.0028089	-1.21409		0.00704035	0.182887	0.85865	0.928519	-7.31806		-0.180172	-4.69859	0.000914532	0.00444841	-1.38184
RPS5	0.187159	3.5358	0.00564896	0.0153096	-3.1206		-0.00623608	-0.116304	0.909783	0.950283	-7.01184		-0.193395	-3.63708	0.00478755	0.015703	-2.81765
PDZD8	0.186896	2.19722	0.0534785	0.0971778	-4.64335		0.124197	1.45858	0.17627	0.365027	-5.25747		-0.0626983	-0.747781	0.472322	0.5867	-6.35742
SNU13	0.186341	4.35974	0.00152556	0.00530423	-1.68234		0.0510673	1.18495	0.264239	0.469858	-6.22999		-0.135274	-3.1683	0.0103856	0.0295009	-3.54374
PABPC1	0.186174	7.11624	3.77661e-05	0.000289203	1.90853		0.0731694	2.78973	0.0196502	0.0930295	-4.19295		-0.113004	-4.32544	0.00160813	0.00674385	-1.96829
PFDN6	0.186085	4.10486	0.00226571	0.00735136	-2.15208		0.0463941	1.01519	0.334655	0.539293	-6.46937		-0.139691	-3.08275	0.0119868	0.0330544	-3.7452
NUDT21	0.185912	6.82318	5.33696e-05	0.000376337	1.50299		0.0487176	1.7818	0.106034	0.267568	-5.85423		-0.137195	-5.03714	0.000557578	0.00299798	-0.881647
SNRPC	0.184966	2.96227	0.0146807	0.033311	-4.19157		0.00188464	0.0299199	0.976737	0.985905	-7.11817		-0.183082	-2.92395	0.0156612	0.0409339	-4.12385
UBA3	0.184737	2.55728	0.0291338	0.0593517	-4.48439		0.0855909	1.17879	0.266571	0.471313	-6.01467		-0.099146	-1.37821	0.199078	0.303623	-6.14392
ACO1	0.184587	5.33837	0.000364016	0.00170336	-0.301926		-0.0463829	-1.32402	0.21583	0.411567	-6.20264		-0.23097	-6.63595	6.69252e-05	0.000570855	1.62501
XPC	0.184359	4.46126	0.00130648	0.0046554	-1.66384		-0.12763	-3.03028	0.0130918	0.0734069	-3.55892		-0.311989	-7.45408	2.56637e-05	0.000287261	2.64194
STIP1	0.184253	6.97419	4.46015e-05	0.000330776	1.59675		0.000423243	0.0159295	0.987613	0.990286	-7.46622		-0.183829	-6.9463	4.60951e-05	0.000438911	1.68738
SNRPN	0.184059	4.11361	0.00223484	0.00726899	-2.23178		-0.00534015	-0.118208	0.908313	0.950279	-7.09427		-0.189399	-4.21856	0.00189713	0.00764758	-1.93014
SOD1	0.183679	5.49283	0.000293995	0.00144644	-0.271328		0.0266645	0.793725	0.446327	0.633715	-6.9679		-0.157014	-4.69247	0.000922888	0.00446755	-1.35972
NUCKS1	0.183301	4.589	0.0010772	0.00400605	-1.6886		0.00817025	0.203514	0.842937	0.922316	-7.31779		-0.175131	-4.37864	0.001482	0.00635657	-1.8954
PDHX	0.183106	2.83294	0.0182648	0.0396568	-4.16523		-0.0638212	-0.969275	0.355941	0.559363	-6.3676		-0.246927	-3.78241	0.00378364	0.013094	-2.42189
ALDH6A1	0.182777	3.09401	0.0117625	0.0277018	-3.72488		-0.0768833	-1.27462	0.232113	0.430299	-6.03986		-0.25966	-4.34206	0.00156756	0.00661053	-1.50836
PRDX1	0.182651	5.59709	0.000255	0.00128396	-0.201998		0.0283984	0.866547	0.407102	0.600286	-6.99287		-0.154253	-4.72476	0.000879692	0.00430691	-1.39209
RECQL	0.182388	2.49152	0.0325652	0.0645859	-4.47954		0.0184666	0.249194	0.808405	0.904536	-6.56146		-0.163921	-2.2337	0.0503059	0.103464	-4.77147
RPL18A	0.182376	3.65199	0.00467284	0.0131741	-3.11146		0.131829	2.64009	0.0253192	0.109221	-4.34787		-0.0505465	-1.01727	0.333712	0.455489	-7.05593
PAN2	0.181841	2.40435	0.0377385	0.0728868	-4.64491		0.270583	3.62935	0.00484821	0.0398851	-2.17284		0.088742	1.20169	0.257986	0.372029	-6.28019
YBX3	0.181519	5.3715	0.000347615	0.00164312	-0.34167		0.0535589	1.57827	0.146506	0.326763	-5.97355		-0.12796	-3.78944	0.00374101	0.0129669	-2.72058
NKG7	0.181255	0.5465	0.597061	0.678908	-6.38097		-0.177632	-0.50999	0.621454	0.77131	-5.87566		-0.358887	-1.04383	0.321863	0.441719	-5.82138
ANKRD28	0.18112	2.28945	0.0458064	0.0856257	-4.62933		-0.0145905	-0.180854	0.860202	0.929295	-6.38224		-0.195711	-2.4542	0.0346881	0.0764051	-4.2305
CCS	0.180556	1.88806	0.0892384	0.146589	-5.09158		0.204335	2.1598	0.0569343	0.178758	-4.2497		0.0237786	0.254785	0.804206	0.865125	-6.59597
XRCC4	0.180274	3.62433	0.00488804	0.0136403	-2.69417		-0.00101435	-0.0201213	0.984354	0.988623	-6.72759		-0.181288	-3.6283	0.00485655	0.0158774	-2.56117
PNN	0.179232	2.26968	0.0473555	0.0880169	-4.81457		-0.0085058	-0.106059	0.917696	0.953479	-6.55619		-0.187738	-2.36382	0.0404108	0.0866644	-4.52949
WTAP	0.179161	3.06941	0.0122585	0.028657	-3.64136		0.118858	2.03485	0.0700928	0.205102	-4.87696		-0.0603026	-1.04172	0.322794	0.442793	-6.55819
MAP3K6	0.178884	1.77395	0.107383	0.169727	-5.25594		0.0627182	0.616334	0.551855	0.719228	-6.03836		-0.116165	-1.15591	0.27538	0.391118	-5.9293
RHBDD2	0.178852	0.530365	0.607779	0.68772	-6.51119		-0.0242891	-0.0711652	0.944711	0.966412	-6.15883		-0.203141	-0.594988	0.565464	0.669529	-6.33022
SARNP	0.178423	5.16204	0.000466486	0.00208706	-0.736235		0.0408313	1.17641	0.267476	0.472081	-6.56489		-0.137592	-3.98065	0.00275614	0.0102076	-2.48398
XRCC6	0.177823	4.42102	0.00138905	0.00492051	-1.94583		-0.0127054	-0.314049	0.76013	0.871905	-7.27393		-0.190529	-4.72608	0.000877974	0.0043055	-1.33013
EIF2S2	0.177799	1.51367	0.161971	0.2393	-6.27789		0.0226168	0.190548	0.852807	0.925	-6.87848		-0.155182	-1.31755	0.217908	0.326104	-6.39521
ENY2	0.177751	4.72619	0.000877829	0.00341933	-1.12859		0.0484892	1.2796	0.230427	0.429316	-6.14988		-0.129262	-3.44048	0.00660727	0.020342	-3.10945
RUVBL2	0.177728	5.81146	0.000191217	0.00102997	0.201044		0.0595352	1.94076	0.0818593	0.226335	-5.54523		-0.118193	-3.86792	0.00329828	0.0117251	-2.68699
CKAP4	0.17724	2.25685	0.0483876	0.0894934	-5.3771		-0.0698511	-0.877619	0.401353	0.597463	-6.70908		-0.247091	-3.12157	0.011231	0.0313406	-3.7826
U2AF2	0.176981	5.80509	0.000192843	0.00103392	0.163396		-0.00174264	-0.0568521	0.955816	0.974318	-7.31731		-0.178724	-5.85158	0.000181316	0.00123797	0.355956
MSH6	0.176645	1.77474	0.107247	0.169602	-5.62733		-0.0496678	-0.489379	0.635444	0.782225	-6.47658		-0.226312	-2.2491	0.0490214	0.101446	-4.75494
HOXB9	0.17653	1.53256	0.157306	0.234016	-5.68793		0.109064	0.945318	0.367435	0.568004	-5.88273		-0.0674659	-0.591014	0.568018	0.671081	-6.52328
CSNK2B	0.176415	3.9399	0.0029404	0.00923206	-2.33156		-0.110605	-2.41356	0.0371555	0.138288	-4.40826		-0.28702	-6.31558	9.95839e-05	0.00076297	1.36073
MDGA1	0.176318	2.68399	0.0235043	0.0492495	-4.57622		0.19116	2.92538	0.0156235	0.0823858	-3.69341		0.0148423	0.228808	0.823767	0.879873	-7.38701
CPSF7	0.17615	3.38305	0.00726482	0.0189225	-3.58056		0.132266	2.54135	0.0299306	0.1208	-4.52583		-0.0438846	-0.84704	0.41737	0.534994	-7.22877
CAPNS1	0.176111	3.75954	0.00392573	0.0115936	-2.75726		0.167688	3.59207	0.00515215	0.0417019	-2.57555		-0.00842325	-0.181715	0.859545	0.904725	-7.4049
SYMPK	0.175543	3.67335	0.00451347	0.0128639	-2.76361		-0.0871048	-1.78572	0.105365	0.26705	-5.37896		-0.262648	-5.42763	0.000321605	0.00191753	0.133765
C16orf87	0.175338	1.97415	0.0774852	0.131441	-5.16402		0.213775	2.43684	0.035722	0.134617	-3.99055		0.0384373	0.443249	0.667302	0.754505	-6.73654
ITPA	0.175101	2.59139	0.0274976	0.0563617	-4.43341		0.352548	5.3341	0.000366191	0.00816742	0.369578		0.177447	2.70982	0.0224978	0.0542353	-4.13685
CYP11B2	0.174833	2.4908	0.0326052	0.0645859	-4.65732		-0.105853	-1.47316	0.172383	0.359824	-5.70102		-0.280686	-3.93714	0.00295334	0.010805	-2.08202
PHB	0.174736	4.79126	0.000797379	0.00316325	-1.31962		0.122052	3.34654	0.00771761	0.0531756	-3.21413		-0.0526834	-1.45	0.178592	0.280073	-6.61696
RTTN	0.174441	1.14044	0.281462	0.375679	-5.78116		0.289637	1.93402	0.0827701	0.227807	-4.35917		0.115196	0.77805	0.455088	0.571001	-6.02387
PPA1	0.173926	3.46857	0.0063085	0.0168245	-3.48544		0.0328797	0.652935	0.52896	0.702236	-7.05615		-0.141046	-2.81196	0.0189246	0.0473666	-4.47574
LYPLA1	0.173826	4.73524	0.000866134	0.00338253	-1.18096		0.03505	0.947905	0.366181	0.56792	-6.57788		-0.138776	-3.7783	0.00380874	0.0131364	-2.60661
UBA2	0.173146	4.41637	0.00139893	0.00493611	-1.81125		0.00617285	0.156426	0.878903	0.940326	-7.16646		-0.166973	-4.25019	0.00180629	0.00736955	-1.95076
EPB41L3	0.173128	1.34517	0.209154	0.29387	-6.32681		0.101756	0.789635	0.448602	0.634448	-6.40911		-0.0713723	-0.558445	0.589191	0.687617	-6.94223
PFN1	0.173005	4.00725	0.00264244	0.00841619	-2.59512		0.0708625	1.63771	0.133448	0.309563	-6.00386		-0.102142	-2.369	0.0400594	0.085972	-5.2379
DPYS	0.172671	2.3348	0.0424382	0.0802647	-4.79522		0.025627	0.343173	0.738785	0.857219	-6.5933		-0.147044	-1.98467	0.076153	0.143131	-5.22187
MRPL21	0.172528	2.13149	0.0596898	0.105998	-4.94793		0.235913	2.95488	0.0148649	0.079783	-3.17139		0.0633851	0.802657	0.441384	0.557003	-6.53338
SEC31A	0.172461	3.30215	0.00830785	0.0210741	-3.69544		-0.0620852	-1.17665	0.267388	0.472081	-6.49426		-0.234546	-4.46466	0.00129975	0.00574678	-1.62751
SRP72	0.172021	4.36536	0.00151247	0.00527088	-1.82454		0.0665809	1.68338	0.124134	0.295935	-5.74962		-0.10544	-2.68058	0.0236404	0.0563588	-4.52894
ERP44	0.171995	2.49334	0.0324651	0.0644806	-4.71957		-0.170474	-2.40017	0.0380058	0.139831	-4.37006		-0.342469	-4.85786	0.000723119	0.00366551	-0.671047
CHTOP	0.171751	3.19235	0.00997629	0.0242442	-3.64241		-0.0132822	-0.243756	0.812495	0.906418	-6.92242		-0.185034	-3.42204	0.00681138	0.0208425	-3.1191
TUBG1	0.171531	1.2555	0.238681	0.328009	-6.27453		0.0548242	0.39806	0.699201	0.829215	-6.48483		-0.116707	-0.855034	0.413141	0.53025	-6.55678
PPP4R2	0.171375	1.51009	0.162869	0.240273	-5.84672		0.0366479	0.31908	0.756427	0.868982	-6.40435		-0.134727	-1.18615	0.263789	0.378403	-6.11591
APEH	0.170692	4.74453	0.000854308	0.00334502	-1.27946		0.116997	3.25156	0.00903763	0.0586984	-3.26402		-0.0536952	-1.49907	0.16566	0.264897	-6.43457
CPOX	0.170373	2.25709	0.0483676	0.0894934	-4.84448		0.0640063	0.842578	0.419743	0.61144	-6.21052		-0.106367	-1.41202	0.189192	0.291832	-5.9623
ATF7IP	0.170299	2.01388	0.072567	0.124289	-5.31363		0.124711	1.47495	0.171911	0.35946	-5.60867		-0.0455886	-0.543937	0.598756	0.696621	-6.88568
LTA4H	0.169779	3.68583	0.00442297	0.0126593	-2.73311		-0.0384652	-0.822315	0.430636	0.619515	-6.51993		-0.208244	-4.48515	0.00125994	0.00560368	-1.2952
KBTBD11	0.169617	2.55282	0.0293544	0.0597204	-4.50473		0.016393	0.244079	0.812252	0.906418	-6.69536		-0.153224	-2.29924	0.0450579	0.0949401	-4.79177
CHMP1B	0.169283	3.57222	0.00532199	0.0145588	-3.28233		-0.0848629	-1.77194	0.107731	0.270766	-5.7595		-0.254146	-5.32663	0.000370027	0.00215921	-0.341476
GBF1	0.168993	2.49032	0.0326318	0.0645859	-4.40911		-0.229061	-3.22239	0.00948804	0.0597862	-2.72108		-0.398053	-5.649	0.000237693	0.0015099	0.74791
RBM15	0.16876	1.1987	0.259093	0.35141	-5.95851		0.268475	1.94528	0.0812544	0.22549	-4.53409		0.0997148	0.731163	0.481958	0.595232	-6.30328
FER1L6-AS1	0.168062	1.68827	0.123173	0.19068	-5.48207		-0.0528786	-0.517855	0.616157	0.767184	-6.18416		-0.22094	-2.18777	0.0543312	0.109675	-4.58965
CSTF3	0.167876	1.4241	0.185765	0.267755	-6.27551		0.0496644	0.41864	0.684592	0.816682	-6.68692		-0.118212	-1.00376	0.339862	0.460749	-6.62824
SNRNP70	0.167525	2.1837	0.0547025	0.0987507	-5.41392		-0.193952	-2.45743	0.0344993	0.130828	-4.45441		-0.361476	-4.60716	0.00104823	0.00489874	-1.22914
CDKN1C	0.166896	1.75495	0.110717	0.174173	-5.72965		0.0628232	0.656981	0.526464	0.701098	-6.46325		-0.104073	-1.09679	0.299198	0.418239	-6.44374
EIF3G	0.16688	2.12238	0.0606038	0.107277	-5.35578		-0.0587384	-0.734591	0.47996	0.662269	-6.58502		-0.225618	-2.84044	0.0180343	0.0455954	-4.0272
LSM2	0.166518	1.53876	0.155801	0.232237	-6.17189		-0.186819	-1.67258	0.126282	0.299043	-5.46778		-0.353337	-3.18737	0.0100596	0.0287377	-3.37541
SRRT	0.166384	4.99149	0.000595471	0.00251115	-0.915953		0.0515341	1.54065	0.155346	0.341421	-6.02775		-0.11485	-3.44766	0.00652957	0.0202531	-3.29947
MFAP3L	0.16616	0.706267	0.496626	0.588022	-6.70419		0.323145	1.41028	0.189692	0.381793	-5.52736		0.156984	0.690925	0.505801	0.617836	-6.61745
NUP214	0.165755	2.40018	0.0380047	0.0732335	-4.58079		0.109641	1.58607	0.144729	0.325452	-5.3486		-0.0561144	-0.818808	0.43254	0.549593	-6.57224
NDUFAF3	0.165567	2.01006	0.0730278	0.124865	-4.96351		0.154792	1.88866	0.0891512	0.239603	-4.70002		-0.0107758	-0.132934	0.896961	0.931293	-6.6733
MYH10	0.165381	5.55417	0.000270333	0.00134097	-0.3119		0.0843335	2.82887	0.0183907	0.0910764	-4.23884		-0.0810474	-2.72723	0.021844	0.0528716	-4.7745
AAAS	0.164882	3.03587	0.0129695	0.0300394	-3.6194		-0.0853371	-1.53856	0.155851	0.341533	-5.49867		-0.250219	-4.54457	0.00115167	0.00526017	-1.00126
GSR	0.164533	2.50911	0.0316099	0.0630732	-4.68836		-0.0639036	-0.957929	0.361351	0.563501	-6.3569		-0.228437	-3.4475	0.00653129	0.0202531	-2.9619
ST13	0.164068	6.64018	6.65808e-05	0.000446492	1.2852		-0.00132554	-0.0533947	0.9585	0.975118	-7.33794		-0.165393	-6.68207	6.32704e-05	0.000545866	1.46424
TPI1	0.163254	6.33253	9.74805e-05	0.000602547	0.817513		-0.0505803	-1.9486	0.0808119	0.224833	-5.63973		-0.213834	-8.26257	1.07021e-05	0.000155672	3.31861
EPRS	0.162835	3.75014	0.00398575	0.0116828	-2.98219		-0.0668201	-1.52469	0.159236	0.346932	-6.10982		-0.229655	-5.25867	0.000406974	0.00232965	-0.44392
PDIA5	0.162807	1.59901	0.141827	0.214378	-5.88785		0.296743	2.96857	0.0145256	0.0786452	-3.27261		0.133936	1.35038	0.20754	0.313392	-6.10967
SRSF11	0.162606	4.99181	0.0005952	0.00251115	-0.807861		0.0707179	2.16403	0.0565323	0.178426	-4.98796		-0.0918882	-2.82681	0.0184552	0.0463845	-4.24854
COPA	0.161938	2.82023	0.0186616	0.0403954	-4.42982		-0.0750911	-1.29098	0.226612	0.425128	-6.26817		-0.237029	-4.09353	0.00230639	0.00889187	-2.14102
RPLP2	0.161855	4.16076	0.00207588	0.00685359	-2.06419		0.0035716	0.0909089	0.929414	0.959679	-7.00254		-0.158284	-4.05435	0.00245303	0.00934945	-2.1098
AGRN	0.16173	2.73923	0.0214045	0.0455148	-4.50414		0.053978	0.909998	0.384865	0.583793	-6.61928		-0.107752	-1.82666	0.098615	0.176639	-5.85063
UFM1	0.161647	4.95174	0.00063072	0.00261224	-0.927061		-0.0291171	-0.88389	0.398121	0.59505	-6.72152		-0.190764	-5.81624	0.000190008	0.00128152	0.474466
MCM2	0.161476	2.24774	0.0491339	0.0907456	-5.17989		-0.0820055	-1.12047	0.289471	0.497488	-6.25135		-0.243482	-3.34803	0.00769858	0.0232036	-3.18715
MTR	0.161463	2.16977	0.055993	0.100534	-5.07724		-0.0946688	-1.24488	0.242396	0.4422	-5.88131		-0.256132	-3.39238	0.00715356	0.0217131	-2.89431
UQCRB	0.161364	3.01718	0.0133838	0.0308092	-4.03087		0.00935197	0.17341	0.865892	0.933586	-7.03436		-0.152012	-2.83476	0.0182085	0.0459176	-4.20933
EIF4G1	0.161158	3.19172	0.00998669	0.0242499	-3.79442		-0.00421389	-0.0828036	0.93569	0.963317	-7.11087		-0.165372	-3.26454	0.00884427	0.0258387	-3.53726
DDX1	0.160664	5.17571	0.000457527	0.00205308	-0.796385		-0.0164733	-0.527955	0.609388	0.764209	-7.20737		-0.177137	-5.69285	0.000224054	0.0014446	0.0942106
HS6ST2	0.160318	0.85576	0.412758	0.509305	-6.95081		0.102816	0.548112	0.595995	0.754009	-6.67719		-0.0575024	-0.308288	0.764378	0.834799	-7.15744
HNRNPA3	0.160253	2.34795	0.0415076	0.0787023	-5.1923		-0.0115876	-0.168303	0.8698	0.935346	-7.06815		-0.171841	-2.50721	0.031712	0.0706771	-4.79285
PLIN4	0.160187	2.66263	0.0243704	0.0507816	-4.32174		0.0449378	0.741948	0.47569	0.660211	-6.44172		-0.115249	-1.91736	0.0850623	0.156363	-5.39893
SELENOF	0.160014	3.03633	0.0129594	0.030039	-3.88301		-0.0479838	-0.896445	0.391707	0.590897	-6.5039		-0.207998	-3.91104	0.00307875	0.0111554	-2.27031
SCAF8	0.159799	3.43394	0.00667896	0.0176872	-3.11532		-0.0419901	-0.88908	0.395461	0.592997	-6.41802		-0.201789	-4.30084	0.00167024	0.00694624	-1.54893
PRX	0.159563	2.4545	0.0346705	0.0677876	-4.71413		-0.0193462	-0.29388	0.775038	0.884289	-6.726		-0.178909	-2.73631	0.0215106	0.0523368	-4.10878
MSI2	0.159154	2.21967	0.0515036	0.0940268	-4.92768		0.0946986	1.31831	0.217661	0.413227	-5.74428		-0.0644555	-0.903768	0.388	0.505962	-6.55086
RNH1	0.159019	5.28577	0.000391786	0.00179009	-0.467966		0.0906977	3.01208	0.0134991	0.0747166	-3.68584		-0.0683216	-2.27746	0.0467397	0.0978674	-5.27709
TIPRL	0.158853	3.73455	0.00408739	0.0118795	-2.70415		-0.0385125	-0.892631	0.393648	0.59175	-6.51489		-0.197365	-4.6043	0.00105274	0.00490281	-1.15705
RPL31	0.158661	1.88564	0.0895907	0.147087	-5.8481		-0.275246	-3.15064	0.0106971	0.0649372	-3.2519		-0.433908	-4.99463	0.000592777	0.00312584	-0.591027
G3BP1	0.158619	3.52461	0.00575354	0.0154878	-2.95496		0.120694	2.68583	0.023431	0.104211	-3.91049		-0.0379248	-0.849428	0.416103	0.533825	-6.83086
TRAPPC3	0.1582	2.32527	0.0431255	0.0812585	-4.98404		0.0143964	0.20973	0.838215	0.919441	-6.81062		-0.143804	-2.10851	0.0620206	0.122295	-5.20073
BCAT1	0.158131	5.22227	0.000428379	0.00193381	-0.517989		-0.068739	-2.24419	0.0494277	0.164449	-4.9124		-0.22687	-7.43738	2.61505e-05	0.000290551	2.58781
PPCS	0.158112	3.27136	0.00874449	0.021793	-3.4057		0.00450436	0.092277	0.928355	0.959507	-6.8472		-0.153608	-3.16676	0.0104123	0.0295213	-3.45358
FBF1	0.156799	0.44728	0.664489	0.737477	-6.84396		0.137013	0.391497	0.703887	0.833427	-6.37738		-0.019786	-0.0570003	0.955701	0.971839	-6.82736
SNRPGP15	0.156662	1.60349	0.140834	0.213198	-6.01289		-0.0661895	-0.665648	0.521141	0.697954	-6.51281		-0.222852	-2.25473	0.0485603	0.100768	-4.88242
DNAJC8	0.156324	2.69912	0.0229092	0.0482375	-4.19522		-0.150887	-2.53577	0.0302145	0.121247	-3.98285		-0.307211	-5.19448	0.000445527	0.00249346	-0.0137197
PCDH11X	0.156244	1.4491	0.178839	0.259856	-5.99813		0.0178956	0.164191	0.87295	0.937059	-6.51686		-0.138348	-1.27885	0.23068	0.340146	-6.07684
INTS3	0.156159	1.31779	0.21783	0.304471	-6.10976		-0.204113	-1.64532	0.131854	0.307049	-5.16305		-0.360272	-2.92473	0.0156405	0.0409154	-3.48441
DPM1	0.156	1.52689	0.158694	0.23537	-6.07422		-0.0199397	-0.192792	0.851096	0.924115	-6.68982		-0.17594	-1.7112	0.118752	0.205615	-5.67999
GPSM1	0.155862	2.69686	0.0229971	0.0483212	-4.29071		0.144709	2.51432	0.0313323	0.123809	-4.13079		-0.0111528	-0.194998	0.849416	0.898978	-7.1212
EIF3A	0.155769	3.66301	0.00458984	0.013001	-2.95667		0.05907	1.38457	0.197184	0.391895	-6.12407		-0.0966991	-2.27699	0.0467769	0.0978771	-5.17088
EIF4B	0.155667	4.19787	0.00195916	0.00653995	-2.28951		0.045327	1.21925	0.251552	0.452227	-6.55255		-0.11034	-2.97614	0.0143415	0.0380796	-4.22057
HELLS	0.155268	1.9017	0.0872708	0.143985	-5.68975		-0.0845656	-1.01595	0.334311	0.539159	-6.32451		-0.239834	-2.89817	0.0163579	0.0425332	-3.91682
AHCY	0.155102	6.36264	9.38596e-05	0.000585117	0.930212		-0.0685493	-2.79158	0.0195889	0.0930295	-4.1856		-0.223651	-9.13159	4.48745e-06	8.66136e-05	4.31712
PNP	0.154978	1.19636	0.259963	0.352431	-6.13748		0.217027	1.70088	0.120722	0.2901	-5.0346		0.0620493	0.491168	0.634224	0.72555	-6.62794
PGM1	0.154646	3.53162	0.00568772	0.0153595	-3.23462		-0.0170767	-0.386931	0.707155	0.835981	-7.0531		-0.171723	-3.90623	0.00310243	0.0112046	-2.47282
POLDIP3	0.154205	1.21653	0.252538	0.344381	-6.55634		-0.3555	-2.66987	0.0240736	0.106156	-3.86857		-0.509705	-3.85026	0.0033929	0.0119626	-2.22321
EIF5B	0.153933	3.02135	0.01329	0.0306403	-3.77888		-0.0885712	-1.70559	0.119819	0.289194	-5.40473		-0.242504	-4.69774	0.000915678	0.00444841	-0.882348
CISH	0.153739	1.90808	0.0863648	0.14296	-5.51405		0.390536	4.98523	0.000600882	0.0105559	-0.125896		0.236797	3.04371	0.0127996	0.0348458	-3.55598
CARHSP1	0.153596	4.63229	0.00100953	0.0038187	-1.56169		0.0889984	2.68248	0.0235644	0.10465	-4.33374		-0.0645979	-1.95266	0.0802746	0.149386	-5.88536
MCRIP1	0.15321	2.23441	0.0502455	0.0923621	-5.03653		0.059069	0.857648	0.411764	0.603908	-6.35644		-0.0941412	-1.37603	0.199729	0.304344	-6.16593
HNRNPA2B1	0.153164	5.04295	0.00055294	0.00236828	-1.07145		0.094297	3.10399	0.011567	0.0683881	-3.7665		-0.0588673	-1.94283	0.0815817	0.151602	-6.054
EIF3B	0.153084	4.59883	0.00106141	0.00396516	-1.40559		0.083091	2.49235	0.0325197	0.12678	-4.44089		-0.0699933	-2.10951	0.0619171	0.122171	-5.42367
SRP9	0.15269	4.13522	0.00216045	0.00707847	-2.35117		-0.0364842	-0.981302	0.350271	0.553048	-6.76131		-0.189174	-5.10327	0.000507184	0.0027993	-0.688627
AP3B1	0.152353	1.27433	0.23221	0.3207	-6.14826		-0.0176092	-0.145031	0.887654	0.94476	-6.44737		-0.169962	-1.41066	0.189582	0.292285	-5.84239
DRG2	0.151496	1.87066	0.0918076	0.149666	-5.20999		-0.0883499	-1.06118	0.3143	0.520549	-5.74908		-0.239846	-2.90327	0.0162177	0.0422417	-3.40889
POLR1D	0.151432	2.88835	0.0166317	0.0369791	-3.89618		-0.240005	-4.41619	0.00139932	0.0183189	-0.931702		-0.391437	-7.24264	3.2634e-05	0.000344775	2.69411
CBX5	0.151371	2.79857	0.0193583	0.0416937	-4.18074		0.00692375	0.126837	0.901658	0.949436	-6.813		-0.144447	-2.66114	0.0244321	0.0576982	-4.28119
NFIA	0.150923	0.836487	0.422998	0.51922	-6.54203		-0.0733137	-0.398021	0.699229	0.829215	-6.31252		-0.224236	-1.2208	0.250989	0.363505	-6.00672
PSIP1	0.150274	0.987616	0.347321	0.442941	-7.13753		-0.141712	-0.916334	0.381696	0.581134	-6.69114		-0.291986	-1.89426	0.0883383	0.160912	-5.8241
NXN	0.150256	3.13778	0.01093	0.0261193	-3.61368		0.166206	3.49387	0.00605135	0.0457805	-2.56259		0.0159499	0.337227	0.743124	0.818686	-7.15682
TDRD15	0.15017	1.44726	0.17934	0.260364	-6.04657		0.414855	4.12727	0.00218748	0.0241264	-1.35603		0.264685	2.65215	0.0248074	0.0582645	-4.1046
MRPL16	0.14936	1.85165	0.0946925	0.153464	-5.70489		-0.0444784	-0.543796	0.59885	0.756984	-6.64502		-0.193838	-2.38256	0.0391528	0.0843872	-4.72697
EIF2A	0.149311	1.45078	0.17838	0.259344	-6.01015		0.0634638	0.613775	0.553477	0.720189	-6.352		-0.0858476	-0.836039	0.423237	0.540674	-6.55289
RPS6	0.148998	1.68652	0.123515	0.191112	-6.07105		-0.120101	-1.33043	0.21379	0.410275	-6.03333		-0.269099	-2.99745	0.0138357	0.0369649	-3.80664
UGP2	0.148685	3.45517	0.00644927	0.0171241	-3.24461		0.0803046	1.86329	0.0929171	0.245727	-5.39548		-0.0683806	-1.59492	0.142739	0.237976	-6.14788
GNPTG	0.148654	1.47225	0.172623	0.252929	-5.7823		0.216588	2.18072	0.0549769	0.174803	-4.31141		0.0679343	0.689808	0.506473	0.618406	-6.4876
LDHB	0.147426	4.38075	0.00147722	0.00517803	-2.13054		0.057615	1.70929	0.119115	0.287846	-6.05168		-0.089811	-2.6708	0.0240355	0.0571199	-4.88153
NCBP1	0.147278	1.95881	0.0794665	0.134197	-5.34764		0.132675	1.77216	0.107694	0.270766	-5.15387		-0.0146033	-0.196144	0.848543	0.898686	-6.97277
MED15	0.146638	1.93858	0.0821536	0.137731	-5.19788		0.0203877	0.267015	0.795045	0.894909	-6.38886		-0.12625	-1.66613	0.12758	0.217521	-5.46818
EIF3H	0.146582	2.35372	0.0411054	0.0780874	-4.87731		0.0159868	0.25454	0.80439	0.902312	-6.73856		-0.130596	-2.09118	0.0638361	0.12465	-5.16786
ENO1	0.146126	5.86854	0.000177298	0.000974171	0.104903		-0.0442751	-1.76751	0.108503	0.271798	-5.98618		-0.190401	-7.61845	2.13638e-05	0.000251824	2.50881
SRSF3	0.14577	3.6044	0.0050495	0.0139872	-3.29798		0.0388071	0.957393	0.361609	0.563501	-6.85025		-0.106963	-2.64456	0.0251282	0.0588378	-4.80334
PHAX	0.145685	1.49416	0.166915	0.245282	-6.14617		-0.195384	-1.94694	0.0810324	0.225082	-4.9866		-0.341068	-3.41373	0.00690553	0.0210451	-2.91196
ANKRD20A4	0.145351	2.23109	0.0505265	0.0927654	-4.99775		-0.0816169	-1.23011	0.247637	0.447063	-5.92053		-0.226968	-3.43826	0.00663157	0.0203752	-2.83594
PLPBP	0.145185	2.15177	0.0577029	0.103234	-5.5306		0.0466274	0.688785	0.507089	0.686876	-6.8551		-0.098558	-1.46112	0.175586	0.277138	-6.41825
PTGES3	0.145063	1.84047	0.0964299	0.155517	-6.03289		0.243896	3.12305	0.0112032	0.0670759	-3.44946		0.0988336	1.27019	0.233622	0.342805	-6.68953
RTCB	0.144742	3.36501	0.00748498	0.0193287	-3.59658		-0.11031	-2.53577	0.0302149	0.121247	-4.50941		-0.255052	-5.87925	0.00017481	0.00119898	0.494221
ALDH9A1	0.144666	2.99567	0.0138772	0.031744	-3.87929		-0.0438606	-0.896518	0.39167	0.590897	-6.43172		-0.188527	-3.8724	0.00327471	0.0116688	-2.26557
WDR66	0.14427	0.650928	0.530201	0.619253	-6.91032		0.53845	2.52887	0.03057	0.122077	-4.02492		0.39418	1.86281	0.0929891	0.168263	-5.42823
UQCRFS1P1	0.143869	3.34074	0.00779219	0.0200532	-3.37315		0.0535129	1.23804	0.244812	0.444857	-6.16965		-0.0903557	-2.10103	0.0627979	0.123585	-5.3215
IPO7	0.143667	4.61443	0.00103689	0.00391236	-1.49825		-0.0603565	-1.92193	0.0844272	0.230472	-5.46623		-0.204024	-6.51503	7.76384e-05	0.000635243	1.38693
AREL1	0.143235	0.655566	0.527336	0.616386	-6.31057		0.22963	1.06977	0.310605	0.518134	-5.50589		0.0863949	0.405174	0.694136	0.776968	-6.34286
PRPF4	0.143066	1.99311	0.0751004	0.1279	-5.71939		0.0339697	0.470868	0.648139	0.792023	-6.925		-0.109097	-1.51833	0.16081	0.259346	-6.27894
RABGEF1	0.143019	0.731553	0.48173	0.576277	-6.01899		-0.024084	-0.121887	0.905475	0.950279	-5.80498		-0.167103	-0.845773	0.418043	0.535401	-5.79396
RNPS1	0.142399	3.56014	0.00542821	0.0148315	-3.19696		0.0349434	0.8707	0.404939	0.59974	-6.74989		-0.107455	-2.68548	0.0234449	0.055973	-4.55669
PHF6	0.142288	2.8088	0.0190261	0.0410369	-4.21601		0.0399767	0.785495	0.450913	0.636819	-6.55398		-0.102311	-2.01999	0.0718382	0.136384	-5.38313
DKC1	0.141612	2.06287	0.0669112	0.116188	-5.34654		-0.147403	-2.09591	0.0633359	0.191855	-4.79288		-0.289015	-4.12937	0.00218032	0.00852591	-1.75962
AHSA1	0.141562	3.41871	0.00684895	0.0180738	-3.30202		0.00358395	0.0858259	0.933349	0.962075	-7.00178		-0.137978	-3.31927	0.00807484	0.0239776	-3.33927
COPS2	0.141079	2.1985	0.0533638	0.0970285	-5.26404		0.0491471	0.762842	0.463695	0.649993	-6.60608		-0.0919321	-1.4338	0.183049	0.284543	-6.2619
GCDH	0.140968	3.79852	0.00368677	0.0110456	-2.8673		0.0812123	2.1874	0.0543655	0.173831	-5.09552		-0.059756	-1.61378	0.138576	0.233101	-6.3278
CELSR2	0.140609	0.770638	0.45927	0.554698	-6.59363		-0.114098	-0.604604	0.55931	0.725273	-6.18937		-0.254707	-1.36373	0.203442	0.308597	-5.82787
HSD17B4	0.140506	4.17279	0.00203726	0.00675133	-2.24206		-0.156205	-4.57588	0.00109864	0.0153149	-1.11654		-0.296711	-8.71452	6.75197e-06	0.000115046	3.97114
TIA1	0.140448	3.29014	0.00847539	0.0213188	-3.66436		0.100829	2.36352	0.0404319	0.145056	-4.74669		-0.0396189	-0.931457	0.374207	0.493317	-7.0746
GPATCH8	0.139532	1.8814	0.0902141	0.147708	-5.30954		-0.0554466	-0.733383	0.480663	0.662269	-6.16181		-0.194979	-2.59438	0.0273588	0.0628355	-4.03484
HNRNPL	0.139228	5.41482	0.000327351	0.00157488	-0.387391		0.0143541	0.556463	0.590492	0.750833	-7.13847		-0.124874	-4.85074	0.000730692	0.00369147	-1.11334
ARL3	0.13918	2.39278	0.0384829	0.0738979	-5.17337		0.208452	3.60978	0.00500537	0.0408433	-2.64131		0.0692721	1.20306	0.257478	0.371652	-6.7828
LSM3	0.139006	2.77821	0.020037	0.0430292	-4.19195		0.020169	0.4003	0.697604	0.828594	-6.71337		-0.118837	-2.36961	0.0400181	0.0859448	-4.74394
RPS10	0.138892	2.80597	0.0191173	0.0412042	-4.45293		0.0848017	1.71269	0.11847	0.286977	-5.71854		-0.0540905	-1.09586	0.299585	0.418585	-6.86893
SF3B3	0.138424	3.00101	0.0137532	0.0315176	-4.2737		0.0696456	1.50857	0.163251	0.350315	-6.15558		-0.068778	-1.49315	0.167175	0.266753	-6.54235
PIGT	0.138385	0.659488	0.524921	0.614039	-7.58753		0.128857	0.61519	0.552579	0.719643	-7.11877		-0.00952793	-0.0455762	0.964572	0.975916	-7.69044
PDHA1	0.137854	3.25846	0.0089343	0.0221591	-3.71618		-0.0484144	-1.13481	0.283703	0.490655	-6.48807		-0.186269	-4.37748	0.00148464	0.0063588	-1.71551
DHX30	0.137392	1.48125	0.170258	0.249705	-5.84687		-0.16391	-1.70506	0.119922	0.289194	-5.03832		-0.301302	-3.15201	0.0106727	0.0301176	-3.06185
GPX1	0.137266	1.73434	0.114437	0.178997	-5.64235		-0.0440487	-0.548533	0.595717	0.753974	-6.40509		-0.181315	-2.26909	0.0474023	0.0989108	-4.68151
RSU1	0.136893	2.48097	0.0331524	0.0652857	-4.79272		-0.0380665	-0.681782	0.511317	0.691012	-6.65077		-0.174959	-3.14711	0.0107606	0.0303089	-3.5296
RBM25	0.13639	3.2008	0.00983637	0.0239816	-3.67749		0.00736184	0.171485	0.867365	0.933727	-6.99494		-0.129028	-3.01771	0.0133718	0.0360776	-3.85765
FEN1	0.135171	0.540342	0.60114	0.68126	-6.73532		-0.201752	-0.773811	0.457476	0.643974	-6.04775		-0.336924	-1.30103	0.223287	0.332009	-5.87823
HSP90AA1	0.135116	2.46752	0.0339156	0.0666144	-5.28682		-0.0147696	-0.268631	0.793837	0.894294	-7.34403		-0.149886	-2.73083	0.0217109	0.0527191	-4.70843
CDC5L	0.13506	2.18368	0.0547048	0.0987507	-5.50818		-0.0519863	-0.832996	0.42487	0.615581	-6.76498		-0.187046	-3.0049	0.0136632	0.0366665	-3.99566
UMPS	0.134998	0.839804	0.421223	0.517464	-6.6852		0.278388	1.76592	0.108781	0.272043	-5.12184		0.14339	0.913846	0.382938	0.500663	-6.51109
ERLIN2	0.134799	2.27809	0.0466902	0.0868876	-5.13127		-0.0981838	-1.62968	0.135149	0.312065	-5.61677		-0.232983	-3.8809	0.0032305	0.0115386	-2.29097
AIMP2	0.134641	3.10473	0.0115526	0.0273252	-3.84629		-0.104702	-2.37125	0.0399073	0.144121	-4.58404		-0.239343	-5.44042	0.000315979	0.00189903	0.0490381
USP15	0.134136	2.13568	0.059274	0.105419	-5.07119		0.172179	2.76735	0.0204091	0.0958686	-3.58762		0.0380431	0.614224	0.553191	0.66019	-6.79526
SORD	0.133979	2.55844	0.0290763	0.0592747	-4.65147		-0.022899	-0.432864	0.674574	0.808898	-6.78691		-0.156878	-2.97817	0.0142926	0.0379834	-3.80706
RCOR3	0.133369	1.60894	0.139632	0.211912	-5.76674		-0.0788059	-0.93102	0.374421	0.573439	-6.05768		-0.212175	-2.51927	0.0310708	0.069557	-4.21588
CBX1	0.13336	3.63444	0.00480822	0.01348	-3.14475		0.0523528	1.42462	0.185617	0.376759	-6.21664		-0.081007	-2.20924	0.0524119	0.106945	-5.42227
MRPL15	0.133148	2.47784	0.033328	0.0655457	-4.64916		-0.0805691	-1.47512	0.171867	0.35946	-5.67581		-0.213717	-3.92893	0.0029922	0.0109206	-2.07115
SRSF1	0.133039	3.07563	0.0121309	0.0283809	-3.70218		0.0469897	1.08233	0.305264	0.511795	-6.21722		-0.0860496	-1.99019	0.0754634	0.14219	-5.36904
ARFGAP1	0.132859	2.9113	0.0159992	0.0358434	-4.20297		-0.00841763	-0.182993	0.85857	0.928519	-7.02405		-0.141276	-3.08201	0.0120018	0.0330544	-3.77776
COL1A1	0.13258	0.783474	0.452043	0.546628	-6.73445		-0.117022	-0.673209	0.516523	0.69524	-6.29869		-0.249601	-1.44295	0.180521	0.281899	-5.8764
ALDOA	0.132504	5.13383	0.000485565	0.00215322	-0.916997		-0.0889389	-3.42101	0.00682297	0.0488295	-3.20391		-0.221443	-8.53228	8.11126e-06	0.000127869	3.60362
SMYD5	0.132499	2.51645	0.0312195	0.062543	-4.70188		-0.00633425	-0.119286	0.907482	0.950279	-6.86188		-0.138833	-2.6244	0.0260019	0.0603171	-4.38732
SBDS	0.132492	1.35963	0.204692	0.288814	-6.34203		-0.0907301	-0.914632	0.382545	0.581446	-6.31821		-0.223223	-2.25776	0.0483137	0.100395	-4.88089
PA2G4	0.132395	3.38092	0.00729049	0.0189565	-3.58642		-0.0131365	-0.333771	0.745651	0.861864	-7.17424		-0.145531	-3.70531	0.00428543	0.0144337	-2.90366
DNAH6	0.132213	0.545761	0.597549	0.679207	-7.01086		0.190344	0.793145	0.446649	0.633715	-6.3528		0.0581308	0.243273	0.812858	0.871312	-7.01974
KPNA6	0.131057	2.07016	0.0661056	0.115054	-5.52161		0.115175	1.82552	0.0987982	0.254572	-5.41128		-0.0158826	-0.252738	0.805743	0.866396	-7.31044
KPNA1	0.130629	3.55106	0.00550943	0.0150126	-3.0815		0.0959011	2.61025	0.0266329	0.112156	-4.20223		-0.0347284	-0.948702	0.365795	0.485416	-6.9164
GNS	0.130318	2.43894	0.035595	0.0694599	-4.95875		0.0149113	0.277391	0.787298	0.8904	-6.96019		-0.115407	-2.15461	0.0574297	0.114441	-5.28918
RPS8	0.129869	3.3946	0.00712733	0.0186288	-3.4935		-0.0164797	-0.428294	0.677785	0.811711	-7.06358		-0.146349	-3.81166	0.00360966	0.0125795	-2.65624
PGP	0.1292	2.12114	0.060729	0.107435	-5.53054		0.0167366	0.273372	0.790296	0.891692	-7.01689		-0.112464	-1.84224	0.0961532	0.172917	-5.82811
AKR1A1	0.128974	4.31062	0.00164525	0.0056166	-2.10846		-0.072269	-2.39972	0.0380345	0.139831	-4.8311		-0.201243	-6.69255	6.24705e-05	0.000543637	1.50516
CYC1	0.128686	1.54149	0.155144	0.231372	-6.04546		0.0816362	0.978231	0.351713	0.554454	-6.21762		-0.04705	-0.565998	0.584243	0.684045	-6.90896
ELOB	0.12859	4.3933	0.00144913	0.0050914	-1.85883		0.0899719	3.07637	0.0121159	0.0701005	-3.58329		-0.0386183	-1.32312	0.216118	0.324231	-6.68158
LMNB2	0.128437	2.55154	0.029418	0.0598094	-5.01461		-0.00581072	-0.114944	0.910833	0.950283	-7.24346		-0.134248	-2.66046	0.0244603	0.0577195	-4.69684
FAM241B	0.128404	1.52269	0.159728	0.236545	-5.74375		-0.0978111	-1.13068	0.285356	0.492946	-5.71727		-0.226215	-2.62721	0.025878	0.0600761	-3.90219
RPS25	0.128075	4.0508	0.00246679	0.00791002	-2.48729		-0.0240577	-0.757031	0.467011	0.652213	-6.95821		-0.152133	-4.79568	0.0007922	0.0039492	-1.15892
DDX42	0.127299	2.48563	0.032892	0.0648577	-4.88123		-0.0422996	-0.816265	0.433925	0.622462	-6.64416		-0.169598	-3.28336	0.00857154	0.0251794	-3.39025
HNRNPK	0.126853	3.28966	0.00848222	0.0213188	-3.95493		0.0324719	0.840625	0.420784	0.612364	-7.07942		-0.0943813	-2.44689	0.0351197	0.0771863	-5.25621
QRICH1	0.126818	2.17725	0.0552965	0.0995205	-5.16139		0.00566934	0.0966376	0.924981	0.957085	-6.76764		-0.121149	-2.07226	0.0658755	0.127969	-5.19452
CTH	0.126538	1.03854	0.3242	0.418776	-6.15894		-0.0458543	-0.369688	0.719553	0.843682	-6.13544		-0.172392	-1.40072	0.19245	0.295194	-5.60775
XPO1	0.126321	2.38555	0.0389556	0.0745206	-4.93842		-0.066997	-1.248	0.241298	0.441135	-6.09629		-0.193318	-3.6124	0.00498403	0.0161887	-2.72693
PPP1R8	0.126231	0.662154	0.523283	0.612599	-7.02503		0.0187074	0.0979478	0.923967	0.957085	-6.75516		-0.107523	-0.564218	0.585407	0.684504	-6.95563
PCDH20	0.124682	1.75779	0.110212	0.173651	-5.7098		0.452722	6.62401	6.79085e-05	0.00319488	2.09132		0.32804	4.81651	0.000768302	0.00385184	-0.63828
ALDH1B1	0.124148	2.64344	0.0251763	0.0521002	-4.43071		-0.0202861	-0.427992	0.677998	0.811711	-6.7104		-0.144434	-3.05695	0.0125178	0.0342256	-3.59693
RAD23B	0.123627	3.09318	0.0117787	0.0277076	-4.10328		0.177969	4.4764	0.00127678	0.0168993	-1.32806		0.0543419	1.36898	0.201852	0.306493	-6.69637
SACS	0.123593	1.56707	0.149089	0.223449	-5.70848		0.416942	5.52062	0.000283011	0.00692205	0.758268		0.29335	3.90315	0.00311775	0.0112291	-1.8633
H3F3A	0.123427	0.984206	0.348912	0.444405	-7.29071		-0.0125446	-0.0996395	0.922658	0.956984	-7.28882		-0.135971	-1.08154	0.305598	0.424818	-7.05492
PGM2	0.122941	2.18908	0.0542127	0.0980976	-5.11073		-0.048277	-0.848989	0.416336	0.608537	-6.35732		-0.171218	-3.02123	0.0132928	0.0359288	-3.58789
KDM3B	0.122423	1.81512	0.100477	0.161266	-5.38835		0.0674888	0.999863	0.341652	0.546199	-5.92983		-0.0549341	-0.817358	0.43333	0.549879	-6.4548
DCK	0.122158	2.96451	0.0146255	0.0332358	-4.25153		0.0062952	0.152216	0.882134	0.941882	-7.17595		-0.115862	-2.80614	0.019112	0.0477167	-4.38868
PSME3	0.122117	2.07477	0.0656018	0.11431	-5.30525		0.125935	2.15127	0.0577511	0.179451	-4.71196		0.00381798	0.0654309	0.949159	0.968457	-7.13148
SEH1L	0.121578	1.32548	0.215364	0.301469	-6.38255		0.0881355	0.962596	0.359119	0.561718	-6.29055		-0.0334424	-0.366164	0.722098	0.802005	-7.06634
PGAM5	0.121567	2.38358	0.0390853	0.0747212	-5.00309		-0.0336957	-0.653811	0.528419	0.702236	-6.72117		-0.155263	-3.02164	0.0132837	0.0359288	-3.79093
IGF2BP3	0.12148	3.83779	0.00346138	0.0104803	-2.7958		-0.0834211	-2.61297	0.0265103	0.111951	-4.38193		-0.204902	-6.42814	8.64774e-05	0.000690672	1.24454
RANBP2	0.120837	1.7436	0.112751	0.177188	-5.77426		-0.111811	-1.58329	0.145361	0.32546	-5.49815		-0.232647	-3.30299	0.00829633	0.0245869	-3.0843
RBM17	0.11977	2.18155	0.0549002	0.0989847	-5.4754		-0.027952	-0.505628	0.624401	0.773374	-6.95955		-0.147722	-2.67697	0.0237854	0.0566596	-4.51884
SDHB	0.119676	2.17563	0.0554465	0.0996713	-5.3323		-0.0657282	-1.17889	0.266534	0.471313	-6.22787		-0.185404	-3.33413	0.00787822	0.023533	-3.24668
LRRC14	0.119626	1.1109	0.293373	0.387603	-6.12157		-0.246759	-2.18377	0.0546967	0.174277	-4.17839		-0.366385	-3.25287	0.00901784	0.0262853	-2.7402
DACH1	0.11958	2.53362	0.0303246	0.0612751	-4.70662		-0.166	-3.43583	0.00665819	0.0487981	-2.69485		-0.28558	-5.92609	0.000164362	0.00113248	0.839463
SMAD5	0.119521	1.77916	0.106486	0.168486	-5.5042		-0.00966219	-0.142358	0.889709	0.944842	-6.48469		-0.129183	-1.91044	0.086032	0.157482	-5.17446
ARHGDIA	0.119147	2.53569	0.030219	0.0611726	-5.09852		0.131334	2.80288	0.0192178	0.0924113	-4.16001		0.0121874	0.260395	0.8	0.863369	-7.64651
MAN2C1	0.118936	1.3979	0.193268	0.276493	-6.48336		-0.0184841	-0.215463	0.833866	0.917345	-6.92876		-0.13742	-1.60622	0.140231	0.234966	-6.06689
LAMA1	0.118877	1.11785	0.290537	0.385038	-6.49492		0.441581	4.3069	0.00165472	0.0208988	-1.11453		0.322705	3.15834	0.0105601	0.029912	-3.30208
FASN	0.118872	5.40124	0.000333566	0.00159313	-0.553653		0.060428	2.74507	0.0211935	0.0984749	-4.39922		-0.0584439	-2.65797	0.0245638	0.0578276	-4.90838
EIF2S1	0.118334	1.95609	0.0798234	0.134666	-5.80197		0.204822	3.41919	0.00684359	0.0488295	-2.89781		0.0864879	1.44663	0.179512	0.280808	-6.41212
CCAR2	0.118113	4.37907	0.00148103	0.00518531	-2.04272		0.0322263	1.19316	0.261158	0.465018	-6.63279		-0.085887	-3.18318	0.0101302	0.0288573	-3.91424
IGHMBP2	0.118011	1.12801	0.286427	0.380764	-6.34097		-0.176029	-1.62915	0.135263	0.312089	-5.20833		-0.294039	-2.72956	0.0217579	0.0527905	-3.83012
MYADML2	0.118004	0.473266	0.646488	0.721756	-7.37898		0.059199	0.237059	0.817539	0.908343	-6.96884		-0.0588052	-0.235839	0.818459	0.875446	-7.33653
CAMK2D	0.117898	2.13763	0.0590814	0.105138	-5.67138		-0.131867	-2.36481	0.0403433	0.144957	-4.80075		-0.249764	-4.48539	0.0012595	0.00560368	-1.60698
LRRC59	0.117763	1.15695	0.274973	0.368303	-6.2319		-0.343358	-3.17541	0.0102628	0.0635829	-2.70956		-0.46112	-4.28865	0.00170197	0.00701687	-1.17967
VCP	0.117751	2.98651	0.014093	0.032147	-4.42234		0.0800244	2.03096	0.0705453	0.206114	-5.51667		-0.0377269	-0.958501	0.361078	0.481017	-7.2892
UBE2D3	0.117643	3.0994	0.0116565	0.0275277	-3.89129		0.161741	4.29206	0.00169303	0.0211422	-1.44349		0.0440977	1.17256	0.268949	0.384158	-6.7289
TFCP2	0.117318	1.9636	0.0788436	0.13337	-5.4663		0.151223	2.55255	0.0293679	0.119013	-4.05482		0.0339047	0.573854	0.579121	0.680348	-6.94657
PABPN1	0.116922	1.12678	0.286923	0.381256	-6.5927		-0.185989	-1.7455	0.112408	0.277923	-5.2855		-0.302911	-2.84738	0.0178241	0.0451705	-3.86913
ACSS3	0.116631	0.639204	0.537483	0.625492	-6.88411		0.0130216	0.0709115	0.944908	0.966412	-6.59774		-0.103609	-0.565893	0.584312	0.684045	-6.79455
NDUFS1	0.116544	2.57264	0.0283853	0.0580626	-4.91613		-0.0336668	-0.739004	0.477396	0.661195	-6.89432		-0.150211	-3.30157	0.00831581	0.0246204	-3.53979
PAPOLA	0.115932	0.600857	0.561704	0.647756	-6.6095		-0.234842	-1.16491	0.271888	0.476105	-5.59403		-0.350774	-1.74447	0.112594	0.19642	-5.19838
SRSF10	0.115882	1.10972	0.293856	0.388071	-6.85834		0.0707002	0.677712	0.513785	0.693103	-6.75156		-0.0451819	-0.433855	0.673878	0.760513	-7.2623
ALDH1A2	0.114765	1.43719	0.18211	0.263528	-5.88225		0.416902	5.46224	0.000306617	0.00725694	0.679397		0.302137	3.96938	0.00280583	0.0103534	-1.75672
NGEF	0.114612	1.94031	0.0819206	0.137417	-5.5568		-0.00504796	-0.0849123	0.934057	0.962178	-6.79343		-0.11966	-2.01672	0.072228	0.136951	-5.30394
SLC4A1AP	0.114484	0.957352	0.361628	0.457288	-6.63463		0.111987	0.940616	0.369722	0.570269	-6.16346		-0.0024967	-0.0210185	0.983657	0.987831	-6.98758
PPP6R1	0.114289	1.34532	0.209109	0.29387	-5.99054		-0.0834069	-0.961782	0.359508	0.562034	-5.90906		-0.197695	-2.28685	0.0460075	0.0966029	-4.47768
ARID2	0.114284	2.1277	0.0600687	0.106455	-4.99919		0.122037	2.28744	0.0459621	0.157085	-4.29072		0.0077533	0.14574	0.887109	0.924251	-6.8942
RPS15	0.114197	1.47707	0.171353	0.25119	-6.05806		-0.0421765	-0.539638	0.601606	0.758241	-6.47286		-0.156374	-2.00534	0.0735986	0.139287	-5.1569
SEC16A	0.113805	2.86201	0.0173887	0.0381613	-4.3571		-0.0264271	-0.660479	0.524312	0.699444	-6.88171		-0.140232	-3.50989	0.0058942	0.0186619	-3.11793
RUVBL1	0.113512	3.17169	0.0103268	0.0249951	-3.84704		0.143644	4.03408	0.00253273	0.0263878	-1.93018		0.030132	0.847359	0.417201	0.534994	-7.13324
HIBCH	0.113098	1.71504	0.118025	0.183904	-5.89102		0.155652	2.38212	0.039182	0.1426	-4.38414		0.0425543	0.652751	0.529074	0.638142	-6.95001
EIF4H	0.112843	2.24712	0.0491853	0.0907456	-5.42169		0.00395719	0.0785298	0.939002	0.963317	-7.15059		-0.108886	-2.16349	0.0565836	0.11313	-5.42245
NUTF2	0.111957	3.29346	0.00842874	0.021291	-3.83952		0.00988491	0.290195	0.777772	0.885731	-7.29757		-0.102072	-2.99886	0.013803	0.0369431	-4.21106
CDC37	0.111888	1.87315	0.0914353	0.14926	-5.61528		0.0283821	0.473467	0.646349	0.79098	-6.63551		-0.0835062	-1.39609	0.193798	0.296808	-6.1502
TRA2B	0.111773	1.3633	0.203574	0.287371	-6.60003		-0.00911431	-0.110465	0.914291	0.951338	-7.02216		-0.120887	-1.46782	0.173798	0.27499	-6.32804
GORASP2	0.11175	2.37269	0.0398107	0.0759632	-5.0927		-0.105209	-2.19964	0.0532625	0.172075	-4.87333		-0.21696	-4.54419	0.00115233	0.00526017	-1.32445
GINS4	0.111728	1.19225	0.261496	0.35419	-6.42809		0.313123	3.42479	0.00678059	0.0488295	-2.53967		0.201395	2.20767	0.0525503	0.107041	-4.89019
ORC5	0.1116	0.906012	0.386869	0.482744	-6.27948		-0.0904761	-0.717553	0.489942	0.670858	-5.93007		-0.202076	-1.61504	0.1383	0.232768	-5.31421
MCCC2	0.111581	0.723408	0.486498	0.579677	-6.3008		-0.0182961	-0.117287	0.909024	0.950279	-6.0724		-0.129878	-0.834264	0.42419	0.541431	-6.07507
GLUD1	0.111213	1.68151	0.124504	0.192143	-5.75669		0.0763118	1.15606	0.27532	0.480496	-5.94257		-0.0349011	-0.529833	0.608133	0.704317	-6.83463
MRPS22	0.110408	2.13983	0.0588648	0.104877	-5.1896		0.202288	3.97789	0.00276824	0.0281594	-1.69849		0.0918793	1.80981	0.101344	0.180346	-5.58328
DDX28	0.109814	0.542132	0.599952	0.680911	-7.01316		0.312461	1.58225	0.145598	0.32546	-5.49171		0.202648	1.02765	0.329044	0.450308	-6.51655
EIF3E	0.109477	2.44548	0.0352038	0.068741	-4.97746		0.0663135	1.48184	0.170105	0.358173	-5.95582		-0.0431635	-0.966001	0.357496	0.477773	-6.91658
WBP11	0.10924	2.3147	0.0439	0.082666	-5.18054		0.0404679	0.856117	0.41257	0.604501	-6.63707		-0.0687719	-1.45727	0.176623	0.278435	-6.33654
SSBP1	0.108943	2.54994	0.029498	0.0599316	-4.81268		-0.00651683	-0.151689	0.882539	0.94198	-7.02972		-0.11546	-2.69103	0.0232253	0.0555894	-4.44044
KPNB1	0.10875	3.17049	0.0103476	0.0250054	-4.0353		-0.0158951	-0.462005	0.65426	0.79595	-7.21178		-0.124645	-3.62534	0.00487999	0.0159367	-3.12707
GNB2	0.108493	0.470711	0.648247	0.723451	-7.23342		0.242297	1.06872	0.311053	0.518594	-6.28234		0.133804	0.591365	0.567793	0.671081	-7.0501
PLCG1	0.108305	3.24326	0.0091635	0.0225973	-3.59366		-0.0835994	-2.46891	0.0338356	0.129058	-4.41181		-0.191904	-5.6761	0.000229163	0.00147124	0.401575
RPS16	0.108113	1.60753	0.139942	0.212061	-6.50184		-0.0974862	-1.43775	0.181954	0.37242	-6.22607		-0.205599	-3.03458	0.0129976	0.0352894	-4.0621
STOML2	0.107402	1.62003	0.137219	0.209198	-6.0784		-0.0448189	-0.669426	0.51883	0.696788	-6.60628		-0.152221	-2.2765	0.0468156	0.09789	-4.93665
RPS6KA2	0.106852	1.87871	0.0906095	0.148194	-5.88122		0.140166	2.48211	0.0330884	0.127403	-4.43768		0.033314	0.590646	0.568255	0.671081	-7.22232
SRSF7	0.106518	2.08802	0.0641726	0.11247	-5.85078		0.0505518	0.990866	0.34581	0.548659	-6.81845		-0.0559663	-1.09764	0.298845	0.417939	-7.07459
TG	0.106489	1.66146	0.128528	0.197247	-5.83503		0.134164	2.11011	0.0618553	0.188318	-4.69351		0.0276749	0.435779	0.672529	0.759559	-6.93888
LAP3	0.106478	0.724162	0.486055	0.579609	-7.15787		0.114384	0.781929	0.45291	0.639339	-6.62032		0.00790617	0.0541655	0.957902	0.971913	-7.31058
CT55	0.106439	1.118	0.290474	0.385038	-5.98195		0.102713	1.08562	0.303875	0.510016	-5.55313		-0.00372639	-0.0394526	0.969329	0.9781	-6.49377
USO1	0.106007	2.01658	0.0722442	0.12399	-5.60861		-0.0421183	-0.79368	0.446351	0.633715	-6.63221		-0.148126	-2.7949	0.0194791	0.0484324	-4.19026
ZMYND8	0.106005	1.37896	0.198855	0.28243	-6.27085		-0.0425999	-0.548911	0.595468	0.753974	-6.55463		-0.148605	-1.91779	0.0850029	0.156349	-5.37585
LRRC20	0.105816	3.32451	0.00800493	0.0204608	-3.53385		0.182974	5.80112	0.000193862	0.00566718	0.79212		0.0771576	2.44865	0.0350152	0.0770129	-4.89979
SPIN1	0.105792	0.944793	0.36769	0.463622	-6.2298		-0.0678515	-0.594959	0.565483	0.731073	-6.00268		-0.173644	-1.52623	0.158856	0.256742	-5.42031
EIF3J	0.105336	2.22691	0.0508817	0.0931902	-5.46322		-0.0735295	-1.54262	0.154872	0.341045	-5.9926		-0.178865	-3.75534	0.00395243	0.013539	-2.74481
RPL34	0.10526	2.66007	0.0244766	0.0509323	-4.74595		0.0732879	1.85409	0.094318	0.248244	-5.5573		-0.0319722	-0.809449	0.437651	0.554382	-7.18796
NAA15	0.104868	2.07434	0.0656478	0.114324	-5.47165		-0.0323883	-0.635478	0.539809	0.710077	-6.70427		-0.137256	-2.69636	0.0230166	0.0551774	-4.31284
PSMD2	0.104846	2.28247	0.0463477	0.0863037	-5.43367		0.0355577	0.773305	0.457762	0.644076	-6.90822		-0.0692883	-1.50792	0.163415	0.262563	-6.47044
UBE3A	0.104567	2.53546	0.0302307	0.0611726	-4.71487		-0.0124403	-0.299743	0.770694	0.881155	-6.86856		-0.117007	-2.82232	0.0185957	0.0466598	-4.09681
PDE12	0.104506	1.4259	0.185259	0.267281	-6.32524		-0.041741	-0.564363	0.585312	0.746453	-6.66011		-0.146247	-1.97921	0.0768413	0.144155	-5.39402
RPP30	0.103803	0.692623	0.50478	0.59627	-6.55012		-0.271897	-1.72899	0.115422	0.282779	-4.88735		-0.3757	-2.39534	0.0383172	0.0828234	-4.19587
MTX2	0.103684	1.11904	0.290051	0.384903	-6.21147		-0.0434424	-0.462194	0.654129	0.79595	-6.23367		-0.147126	-1.56692	0.149126	0.246037	-5.5205
CTNND1	0.103597	0.570683	0.581185	0.664369	-7.44191		-0.250911	-1.35307	0.206707	0.401803	-6.17852		-0.354507	-1.91108	0.0859421	0.157482	-5.75959
ADGRL2	0.10351	1.52513	0.159126	0.235792	-6.12914		-0.0493475	-0.719318	0.488902	0.670858	-6.48991		-0.152857	-2.23177	0.050469	0.103658	-4.93053
SERGEF	0.103476	0.914067	0.382828	0.478495	-6.28768		0.110157	0.981699	0.350085	0.553048	-5.75445		0.00668043	0.0596058	0.953679	0.97111	-6.59909
DFFA	0.102957	1.30136	0.223178	0.310388	-6.4066		-0.0232227	-0.291339	0.776923	0.885434	-6.71147		-0.126179	-1.58496	0.144982	0.240591	-5.90007
NDUFA8	0.102836	1.37748	0.199294	0.282893	-6.50468		0.170989	2.31764	0.0436832	0.152942	-4.63718		0.0681527	0.924705	0.377537	0.495762	-6.88621
RANGAP1	0.102672	2.51158	0.0314781	0.0628811	-4.61239		0.0776265	1.90422	0.0869125	0.235124	-5.10696		-0.0250456	-0.615079	0.55265	0.660054	-6.94348
FDFT1	0.102361	0.979877	0.350939	0.44661	-6.44155		-0.0865729	-0.813187	0.435605	0.624277	-6.08523		-0.188934	-1.7775	0.106771	0.188335	-5.30473
INTU	0.102348	0.516169	0.617291	0.69665	-7.51017		0.0663172	0.334741	0.744942	0.861374	-7.09417		-0.0360307	-0.181977	0.859345	0.904725	-7.50423
SP100	0.102118	1.61117	0.139144	0.211383	-6.53972		-0.092897	-1.45616	0.176921	0.365872	-6.24623		-0.195015	-3.05786	0.0124987	0.0342256	-4.0656
MYO1C	0.101717	1.46895	0.173497	0.253657	-5.77905		0.104473	1.51981	0.160443	0.347652	-5.24956		0.00275615	0.0401829	0.968762	0.9781	-6.71635
NDUFV1	0.101217	1.18489	0.264263	0.357003	-6.7718		-0.0284573	-0.330429	0.748097	0.863309	-6.92549		-0.129674	-1.50693	0.163664	0.262685	-6.2313
FMNL1	0.101114	0.71843	0.489426	0.581555	-6.23938		0.103513	0.741333	0.476046	0.660211	-5.75635		0.00239938	0.01717	0.986649	0.989607	-6.38648
EIF2S3	0.101053	3.36699	0.00746055	0.0193153	-3.52101		0.0176847	0.588009	0.569954	0.733691	-6.9606		-0.083368	-2.77344	0.0201997	0.0497311	-4.4022
SKP1	0.10099	2.70318	0.0227523	0.0479406	-4.79722		0.036693	0.98154	0.35016	0.553048	-6.78916		-0.064297	-1.72064	0.116974	0.203003	-6.23915
ABHD10	0.100879	2.14902	0.0579682	0.103586	-5.63257		-0.13355	-2.81596	0.0187971	0.0917311	-4.02735		-0.234429	-4.94536	0.000636582	0.00331044	-0.86652
ASH2L	0.100849	1.54239	0.154926	0.231275	-5.88201		-0.0585144	-0.883132	0.398511	0.59505	-6.13195		-0.159364	-2.40763	0.0375297	0.0815311	-4.42563
ELP6	0.10076	1.40858	0.190178	0.2732	-6.74788		-0.0721443	-1.00176	0.340782	0.545794	-6.71022		-0.172905	-2.40177	0.0379033	0.0821057	-5.11214
RIC8A	0.100407	2.19651	0.0535426	0.0972356	-5.54129		-0.121196	-2.62581	0.0259397	0.110637	-4.33407		-0.221603	-4.80345	0.000783203	0.00391082	-1.0723
PRPF38B	0.100007	1.79595	0.10364	0.164763	-5.78693		-0.0908456	-1.60929	0.139556	0.318317	-5.55418		-0.190853	-3.38351	0.00725928	0.0219896	-3.0349
LSM1	0.0996539	2.46045	0.0343236	0.0672403	-4.87278		0.0414758	1.02344	0.330933	0.536296	-6.41305		-0.0581781	-1.4365	0.182299	0.284111	-6.2959
ADAR	0.0994572	0.726039	0.484954	0.578984	-7.31513		-0.1052	-0.759517	0.46559	0.651134	-6.77948		-0.204657	-1.47701	0.17137	0.271719	-6.37097
DARS	0.0993864	2.10924	0.0619452	0.109202	-5.51754		-0.0152067	-0.320804	0.75516	0.868189	-6.96857		-0.114593	-2.41912	0.0368077	0.0804852	-4.87763
SAFB	0.0993232	3.66726	0.00455831	0.0129482	-3.19359		-0.00279031	-0.102812	0.920206	0.955098	-7.32757		-0.102114	-3.76346	0.00390095	0.0133931	-2.89939
PTPN11	0.0990517	1.18935	0.262584	0.355344	-6.47256		-0.0527117	-0.62642	0.54549	0.715104	-6.47992		-0.151763	-1.80478	0.102171	0.18139	-5.51776
SEPTIN9	0.0989927	3.63468	0.00480632	0.01348	-3.10742		-0.0784414	-2.85948	0.0174632	0.0883988	-3.93801		-0.177434	-6.47046	8.2043e-05	0.000660512	1.3278
PPIB	0.0988813	2.91429	0.0159186	0.0357427	-4.43592		0.132303	3.9144	0.0030623	0.0295531	-2.26337		0.0334217	0.989103	0.346629	0.467818	-7.15044
TPT1	0.0984617	1.08715	0.303232	0.398183	-6.95406		0.058047	0.641748	0.535898	0.706166	-6.84785		-0.0404147	-0.446965	0.664708	0.752986	-7.32662
PPIG	0.0980498	1.30628	0.221565	0.308569	-6.08159		0.111563	1.49867	0.16576	0.352894	-5.36931		0.0135134	0.181573	0.859654	0.904725	-6.79758
SCFD1	0.0980066	1.50237	0.164819	0.242912	-5.9346		-0.292324	-4.28371	0.00171501	0.0211422	-1.04027		-0.39033	-5.72211	0.000215424	0.00141625	0.842679
SLIT1	0.0977921	1.84157	0.0962577	0.155323	-6.04947		0.265249	5.05982	0.00053972	0.00996992	-0.331896		0.167457	3.1954	0.00992548	0.0284625	-3.69692
PHC2	0.0977649	2.12951	0.059887	0.106195	-5.4121		0.0043276	0.093897	0.927101	0.95862	-6.94793		-0.0934373	-2.02839	0.0708464	0.134841	-5.43707
ETF1	0.0976411	1.46731	0.173933	0.254106	-6.35003		0.0485865	0.730352	0.482431	0.664198	-6.63573		-0.0490547	-0.737794	0.478098	0.591435	-6.99476
ERI3	0.0976262	1.96688	0.0784185	0.132949	-5.63827		-0.0776259	-1.54512	0.15427	0.34005	-5.75075		-0.175252	-3.4899	0.006091	0.0191841	-2.96005
RNF207	0.0970656	2.1668	0.0562714	0.100973	-5.69666		-0.0498071	-1.10699	0.29498	0.500623	-6.6658		-0.146873	-3.26495	0.00883833	0.0258387	-3.71183
ASNA1	0.0969018	2.69192	0.0231905	0.0486597	-4.64027		0.0656784	1.827	0.0985608	0.254299	-5.54666		-0.0312234	-0.868742	0.405958	0.523008	-7.08414
TKFC	0.0968386	1.69072	0.122693	0.190427	-5.64331		-0.0378444	-0.653629	0.528532	0.702236	-6.2811		-0.134683	-2.32773	0.0429467	0.0915163	-4.52674
PSMA7	0.0965955	2.92066	0.0157485	0.0354136	-4.31059		0.00173839	0.0524307	0.959249	0.975118	-7.17214		-0.0948571	-2.86154	0.0174025	0.0444664	-4.27831
RBM12B	0.0962513	1.49435	0.166866	0.245282	-6.23358		0.0925635	1.44368	0.180321	0.370864	-5.81424		-0.00368778	-0.0575376	0.955284	0.971839	-7.20647
MACROD1	0.0960846	1.07006	0.31048	0.405467	-6.35947		0.11874	1.3352	0.21228	0.408419	-5.58621		0.0226554	0.254776	0.804213	0.865125	-6.79231
CLU	0.0960249	1.12581	0.287313	0.381605	-6.44451		0.14339	1.69866	0.121151	0.290767	-5.24542		0.0473653	0.561016	0.587504	0.686447	-6.80445
DIAPH1	0.0954866	1.09844	0.298514	0.393015	-6.24241		-0.0638081	-0.722822	0.486841	0.669046	-6.08233		-0.159295	-1.80547	0.102058	0.18139	-5.19113
ANKRD39	0.0954558	0.733102	0.480827	0.575562	-6.75315		-0.10742	-0.808535	0.438152	0.626437	-6.18254		-0.202876	-1.5276	0.15852	0.256477	-5.74663
ST3GAL3	0.0952883	0.70555	0.497052	0.588296	-6.42525		-0.183594	-1.31992	0.217144	0.412766	-5.32845		-0.278882	-2.00398	0.0737643	0.139447	-4.72036
UBQLN2	0.0950755	1.85086	0.0948147	0.153557	-5.96393		0.0148215	0.287925	0.779459	0.88698	-7.02981		-0.080254	-1.55921	0.150929	0.24806	-6.24942
PDIA6	0.0943301	1.11334	0.292376	0.386624	-7.16016		0.0926265	1.09572	0.299647	0.505454	-6.68241		-0.00170355	-0.0201519	0.98433	0.987831	-7.67051
FH	0.0942004	2.18935	0.0541879	0.0980976	-5.67104		-0.0198091	-0.459141	0.656244	0.796754	-7.19711		-0.114009	-2.6426	0.025212	0.0589389	-4.78525
WDR5	0.0940435	2.69847	0.0229347	0.0482575	-4.58571		-0.000555342	-0.0158789	0.987653	0.990286	-7.0679		-0.0945988	-2.70514	0.0226769	0.0545023	-4.44053
HNRNPUL2	0.0940415	3.00809	0.01359	0.0311887	-4.36608		-0.015564	-0.496667	0.63048	0.77898	-7.24784		-0.109606	-3.49775	0.00601291	0.018958	-3.39536
SEC24C	0.0940022	2.05365	0.0679417	0.117503	-5.676		-0.16649	-3.5812	0.00524444	0.0419974	-2.62654		-0.260492	-5.60375	0.000252703	0.00158189	0.217312
UQCRC2	0.0938241	2.00513	0.0736246	0.125671	-5.97955		-0.00375708	-0.0801371	0.937756	0.963317	-7.32497		-0.0975812	-2.08138	0.0648848	0.126207	-5.72494
PSPC1	0.0937998	2.08412	0.0645903	0.112939	-5.49758		0.0375482	0.833592	0.42455	0.615581	-6.60254		-0.0562516	-1.2493	0.240842	0.351686	-6.541
PSME2	0.0937237	0.611969	0.554623	0.641555	-6.45216		-0.0659916	-0.424509	0.68045	0.81303	-6.05479		-0.159715	-1.02737	0.329169	0.450308	-5.96529
ATP6V1C1	0.0932923	1.43891	0.181634	0.263186	-6.07186		-0.0566391	-0.864094	0.408384	0.601632	-6.20286		-0.149931	-2.2882	0.0459029	0.0964506	-4.67191
OR6Y1	0.0932435	0.592425	0.567111	0.652393	-6.28303		0.310209	2.04089	0.0693947	0.203454	-4.23922		0.216966	1.4279	0.184697	0.286737	-5.3836
PPIH	0.0932092	1.41976	0.186989	0.269132	-6.26499		-0.0666341	-1.00329	0.340078	0.544958	-6.23927		-0.159843	-2.40783	0.037517	0.0815311	-4.6386
PRPF31	0.092931	1.05033	0.319016	0.413387	-6.4774		-0.145706	-1.60712	0.140032	0.318512	-5.29597		-0.238637	-2.63383	0.0255893	0.0594975	-4.04453
RPL36A	0.0929086	1.38058	0.198372	0.28201	-6.53083		-0.00493819	-0.0730181	0.943275	0.965398	-6.9799		-0.0978468	-1.44703	0.179402	0.280808	-6.30788
KPNA3	0.0928895	2.48671	0.0328319	0.0648482	-5.1214		0.151569	4.08067	0.00235348	0.0252133	-1.95547		0.0586793	1.57978	0.146162	0.241677	-6.40389
BZW1	0.0928249	2.01256	0.0727262	0.12449	-5.84392		0.0220023	0.476559	0.644223	0.78916	-7.08167		-0.0708225	-1.53398	0.156961	0.254638	-6.41289
INTS9	0.0922248	1.04836	0.319877	0.414257	-6.27276		0.008318	0.0941573	0.9269	0.95862	-6.33867		-0.0839068	-0.951017	0.364677	0.484145	-6.23525
SLAMF7	0.0921433	1.4188	0.187263	0.269397	-6.0394		0.00975923	0.149677	0.884084	0.942627	-6.5281		-0.0823841	-1.2634	0.235949	0.345714	-6.09658
SUGP2	0.092069	0.876708	0.401824	0.498513	-6.61986		0.201165	1.9508	0.080521	0.224833	-4.81813		0.109096	1.05806	0.315648	0.435228	-6.33138
PRKD1	0.0916679	0.405698	0.693763	0.764333	-6.16386		0.0624842	0.276966	0.787615	0.8904	-5.74208		-0.0291837	-0.129675	0.899472	0.933256	-6.11693
PLEKHG2	0.0915113	0.903011	0.388382	0.484432	-6.4219		0.177868	1.79074	0.104515	0.265566	-4.89731		0.0863565	0.867167	0.406779	0.523647	-6.33982
L3MBTL3	0.0914515	0.643213	0.534986	0.623481	-6.66951		-0.251702	-1.69082	0.122674	0.293152	-5.01719		-0.343154	-2.30487	0.044633	0.0942426	-4.41809
MAPK13	0.0913204	1.18483	0.264284	0.357003	-6.29772		0.128734	1.68845	0.123136	0.294024	-5.184		0.0374137	0.490769	0.634495	0.725585	-6.76272
SNX33	0.0908828	1.1181	0.290436	0.385038	-6.43013		0.171743	2.14249	0.0586043	0.1812	-4.56479		0.0808599	1.00821	0.337827	0.458611	-6.42586
RBMX	0.0899567	0.700449	0.500093	0.591662	-7.56089		-0.112455	-0.869895	0.405358	0.599751	-6.91687		-0.202411	-1.56548	0.149461	0.246321	-6.48141
BOLA3	0.0897471	1.787	0.105147	0.166958	-5.99973		0.0411687	0.819759	0.432024	0.620622	-6.66199		-0.0485784	-0.967045	0.357	0.477321	-6.89279
PSMC5	0.0893087	1.68056	0.124692	0.192143	-6.17952		-0.018754	-0.351171	0.732963	0.854745	-6.97052		-0.108063	-2.0229	0.0714929	0.135814	-5.52854
SFPQ	0.0886208	2.28513	0.0461407	0.0860778	-5.61416		0.0321972	0.830087	0.426436	0.615864	-7.04764		-0.0564235	-1.45441	0.177395	0.279068	-6.72704
LBX2	0.0883568	0.960358	0.360188	0.456013	-6.5147		-0.342674	-3.52518	0.00574817	0.044593	-2.20095		-0.431031	-4.43379	0.00136227	0.00591888	-1.01103
RAD50	0.0883184	1.95048	0.0805624	0.135667	-5.71579		0.0901619	2.00153	0.0740637	0.213314	-5.15394		0.00184347	0.0409052	0.968201	0.9781	-7.34963
G6PD	0.0880708	2.28354	0.0462645	0.0862553	-5.11616		0.0792991	2.06442	0.0667387	0.197764	-4.98657		-0.00877171	-0.228254	0.824186	0.880008	-7.24897
EIF3L	0.0877106	2.6772	0.023776	0.049715	-4.67576		-0.0685331	-2.07663	0.0653988	0.195098	-5.16654		-0.156244	-4.73279	0.000869283	0.00427682	-1.11971
TNKS1BP1	0.0876239	1.21699	0.25237	0.344308	-6.82448		-0.00595478	-0.0824332	0.935977	0.963317	-7.07551		-0.0935787	-1.29488	0.225317	0.334037	-6.59521
DUSP19	0.0871533	0.852324	0.414571	0.510959	-6.70338		-0.0974688	-0.938659	0.370677	0.570608	-6.11961		-0.184622	-1.77699	0.10686	0.188381	-5.44638
ARPP19	0.0862457	1.16117	0.273335	0.366598	-6.90333		-0.00511395	-0.0686804	0.946638	0.967853	-7.09255		-0.0913597	-1.22624	0.249027	0.361185	-6.6926
TMEM64	0.0858554	1.39816	0.193193	0.276493	-6.41027		-0.175529	-2.8003	0.0193017	0.0924113	-3.74473		-0.261384	-4.16798	0.00205259	0.00812137	-1.79058
PPA2	0.085785	1.87175	0.091644	0.14948	-5.75991		-0.0699815	-1.51139	0.162542	0.349832	-5.77463		-0.155766	-3.36219	0.00752005	0.0227088	-3.15454
CORO1B	0.0855222	1.81579	0.100368	0.161178	-5.82977		-0.0518612	-1.09152	0.301397	0.507554	-6.26768		-0.137383	-2.89025	0.0165782	0.042884	-3.94476
TRAPPC8	0.0852228	1.2051	0.256726	0.348828	-6.48052		0.0557281	0.789766	0.448529	0.634448	-6.39854		-0.0294947	-0.417617	0.685315	0.770011	-6.99598
ABHD17B	0.0851448	1.11611	0.291245	0.385467	-6.29295		-0.0778053	-1.00358	0.339944	0.544958	-5.90873		-0.16295	-2.10017	0.0628875	0.123669	-4.80863
MRPL55	0.0851334	1.37723	0.199369	0.282893	-5.94841		0.278283	4.6492	0.000984336	0.01431	-0.454696		0.19315	3.22353	0.00947008	0.0274177	-2.96584
WASHC2A	0.0847022	1.65759	0.129319	0.198259	-5.84532		0.00133455	0.026036	0.979756	0.987298	-6.67013		-0.0833676	-1.62497	0.136156	0.22978	-5.7566
THUMPD1	0.0845573	1.41364	0.18873	0.271379	-5.94728		-0.10227	-1.67719	0.12536	0.297762	-5.10351		-0.186827	-3.0606	0.0124413	0.0341172	-3.23448
CTBP1	0.0829317	2.37551	0.0396215	0.0756983	-5.3027		0.00721279	0.206347	0.840784	0.921252	-7.22508		-0.0757189	-2.16499	0.0564418	0.112921	-5.51169
NCBP3	0.0826604	1.58582	0.144786	0.218085	-6.07062		0.00747728	0.143085	0.88915	0.944842	-6.78562		-0.0751831	-1.43737	0.182059	0.283883	-6.13446
PSMB5	0.0825012	2.07812	0.0652368	0.113797	-5.72433		0.0122815	0.309036	0.763826	0.875145	-7.13602		-0.0702197	-1.76584	0.108795	0.190898	-6.06754
VBP1	0.0816271	2.53328	0.0303425	0.0612751	-4.96218		0.0834394	2.59755	0.0272121	0.112807	-4.37025		0.00181233	0.0563829	0.956181	0.971913	-7.5383
TRIR	0.0812485	1.19053	0.262141	0.354904	-6.70564		-0.118049	-1.70485	0.119961	0.289194	-5.53202		-0.199298	-2.87388	0.0170431	0.043898	-4.00823
NDUFS6	0.0810495	1.33384	0.21271	0.298588	-6.6547		0.148501	2.46726	0.0339302	0.129158	-4.48049		0.0674516	1.1193	0.289946	0.407196	-6.78004
PSMA4	0.080928	2.45945	0.0343814	0.0673097	-5.1803		0.0575638	1.75197	0.111248	0.276147	-5.80532		-0.0233642	-0.710626	0.494037	0.60688	-7.36349
CCT8	0.0806207	3.42497	0.00677862	0.0179196	-3.70247		0.0665121	2.83033	0.0183455	0.091002	-4.22998		-0.0141086	-0.600049	0.562221	0.668103	-7.60824
MINPP1	0.0804173	0.382735	0.710164	0.776718	-6.31178		-0.284035	-1.29852	0.224114	0.422018	-5.08773		-0.364452	-1.6633	0.128154	0.21813	-4.93585
NDUFB4	0.0801419	1.85025	0.0949096	0.153557	-5.80315		-0.0228357	-0.524573	0.61165	0.764636	-6.76124		-0.102978	-2.3629	0.0404737	0.0867377	-4.85592
PSMB3	0.080034	2.85928	0.017469	0.0382539	-4.44982		0.0788311	2.82441	0.0185302	0.0911674	-4.0262		-0.00120293	-0.043068	0.96652	0.977551	-7.579
STRAP	0.0800087	1.21935	0.251516	0.343609	-6.6164		0.0568142	0.86827	0.406204	0.599751	-6.48383		-0.0231945	-0.354256	0.730722	0.809197	-7.17634
RPS6KA6	0.0799093	0.922541	0.378609	0.474698	-6.69627		0.0282478	0.326117	0.751258	0.865434	-6.58892		-0.0516615	-0.595257	0.565292	0.669529	-6.81778
AIMP1	0.0798983	1.84158	0.0962559	0.155323	-6.06494		-0.10906	-2.4924	0.0325171	0.12678	-4.52835		-0.188959	-4.31493	0.00163436	0.00682531	-1.81835
MMS22L	0.07988	0.800686	0.442472	0.537861	-6.62614		0.157635	1.60678	0.140106	0.318512	-5.25673		0.0777552	0.790894	0.447901	0.563808	-6.51659
EIF5	0.0792966	1.78337	0.105765	0.167522	-6.06125		0.162668	3.69478	0.00435917	0.0375013	-2.4345		0.0833713	1.89159	0.088725	0.161394	-5.77555
TMED4	0.0788069	0.544658	0.598279	0.679524	-6.87126		-0.248175	-1.65438	0.129977	0.303851	-5.20367		-0.326982	-2.17394	0.0556037	0.111467	-4.76428
DCXR	0.0787006	2.17163	0.0558192	0.100281	-5.29556		0.0393864	1.08816	0.302808	0.509076	-6.29824		-0.0393141	-1.08471	0.304259	0.423543	-6.66284
UBE2D1	0.0782633	1.97794	0.0770026	0.13077	-5.76983		0.0464417	1.1753	0.2679	0.472275	-6.37145		-0.0318216	-0.804439	0.440403	0.556464	-7.09934
TIAL1	0.0781077	2.08657	0.0643275	0.112643	-5.62021		0.120729	3.24655	0.00911345	0.0590121	-3.20708		0.0426209	1.14503	0.279646	0.396242	-6.79385
NDUFB10	0.0780268	0.911464	0.384131	0.479725	-6.45792		0.0580033	0.67958	0.512651	0.692194	-6.16019		-0.0200235	-0.234369	0.819568	0.876321	-6.73244
RPL29	0.0779738	2.43334	0.0359339	0.0699851	-5.16041		0.135689	4.26095	0.00177642	0.0215677	-1.61766		0.0577153	1.81088	0.101169	0.180154	-6.0214
SF3B1	0.0775628	2.18735	0.05437	0.0983231	-5.51558		-0.152475	-4.25007	0.0018066	0.0216915	-1.57671		-0.230038	-6.40637	8.88587e-05	0.000704088	1.27948
FOXD4L1	0.0775228	0.24379	0.812469	0.859814	-6.97414		0.247019	0.792836	0.44682	0.633715	-6.20243		0.169496	0.542649	0.59961	0.697075	-6.73297
TRPV4	0.0775159	1.03109	0.327507	0.422322	-6.44548		-0.0849262	-1.1133	0.292391	0.499087	-5.85973		-0.162442	-2.12497	0.060343	0.119692	-4.8302
HSPA4	0.077319	3.02719	0.0131601	0.030434	-4.43779		0.10029	3.93947	0.00294241	0.0290257	-2.40614		0.0229708	0.901709	0.38904	0.506484	-7.42952
ACTL6A	0.0771364	0.946751	0.36674	0.463194	-6.90223		-0.108404	-1.3134	0.219248	0.415453	-5.9959		-0.185541	-2.24499	0.0493608	0.102008	-5.00101
CNPY4	0.0769057	1.30295	0.222655	0.309803	-6.40922		0.186838	3.21623	0.00958609	0.0600077	-2.97257		0.109932	1.88939	0.0890445	0.161806	-5.48378
HSPB11	0.076877	0.650101	0.530713	0.61944	-6.59058		0.0356544	0.302002	0.769022	0.879759	-6.27688		-0.0412226	-0.34775	0.735452	0.812939	-6.61598
RPS20	0.0767708	0.810486	0.437083	0.53217	-6.94457		-0.0562087	-0.588761	0.569469	0.733691	-6.60185		-0.132979	-1.39067	0.195384	0.298782	-6.18438
NEU1	0.0764604	0.388384	0.706115	0.774258	-7.08609		-0.0469856	-0.237692	0.817062	0.908343	-6.63626		-0.123446	-0.62276	0.547794	0.655568	-6.81997
RHOT2	0.0762808	0.685523	0.509056	0.600144	-6.79642		-0.0401659	-0.358173	0.727881	0.850796	-6.4752		-0.116447	-1.0367	0.325013	0.445498	-6.34893
RBM26	0.0760944	1.06808	0.311331	0.40616	-6.61936		-0.0422451	-0.588778	0.569458	0.733691	-6.52112		-0.11834	-1.6469	0.131525	0.223237	-5.7605
PTPN9	0.0760631	1.45523	0.177172	0.258068	-6.2996		-0.117106	-2.20935	0.0524028	0.17021	-4.6881		-0.193169	-3.63878	0.00477438	0.0156768	-2.63608
BRD4	0.0760037	0.851387	0.415066	0.51136	-6.55053		-0.135077	-1.47965	0.170676	0.358622	-5.35896		-0.211081	-2.30577	0.0445652	0.0941654	-4.47388
ADSS	0.0758581	1.3695	0.201694	0.285654	-6.63748		0.109838	1.99524	0.0748371	0.214604	-5.26177		0.0339801	0.616426	0.551796	0.659309	-7.24669
MAP2K5	0.0755105	0.565121	0.584817	0.668013	-7.26448		-0.0886684	-0.654493	0.527998	0.702236	-6.69518		-0.164179	-1.20968	0.25504	0.368551	-6.53997
DDAH1	0.0751455	0.855188	0.41306	0.509305	-6.42407		0.221564	2.59104	0.0275139	0.113641	-3.63947		0.146419	1.70834	0.119295	0.205961	-5.3169
FUS	0.0750467	1.853	0.0944861	0.153368	-6.23229		0.0596904	1.47611	0.171605	0.35932	-6.27206		-0.0153563	-0.379475	0.712506	0.7934	-7.639
LGALS8	0.0745126	0.359001	0.727281	0.790716	-6.90829		0.166368	0.821808	0.430911	0.619615	-6.15572		0.0918553	0.450597	0.662178	0.751817	-6.7536
GAMT	0.0740412	1.05954	0.315008	0.409538	-6.53052		0.059164	0.849812	0.4159	0.608195	-6.2421		-0.0148772	-0.213299	0.835507	0.888944	-6.95625
BTF3L4	0.0736809	1.90363	0.0869962	0.143689	-6.02505		-0.0731748	-1.88053	0.0903414	0.241365	-5.56084		-0.146856	-3.76984	0.00386107	0.0132724	-2.77149
RALY	0.0728321	0.868899	0.405876	0.502156	-7.4286		-0.00133207	-0.0158766	0.987654	0.990286	-7.32687		-0.0741642	-0.883132	0.398511	0.515207	-7.28027
PLRG1	0.0723178	1.20428	0.257028	0.349081	-6.48026		-0.0096711	-0.160524	0.87576	0.938404	-6.70652		-0.0819889	-1.3579	0.205223	0.310985	-6.1587
STRBP	0.0721144	0.601894	0.56104	0.647239	-6.49689		-0.103074	-0.845958	0.417944	0.609791	-5.82013		-0.175188	-1.43469	0.182803	0.284325	-5.53322
UBL4A	0.0715496	0.720752	0.488058	0.580292	-6.38081		0.195547	2.01346	0.072618	0.210243	-4.41116		0.123997	1.27347	0.232504	0.341498	-5.73358
G3BP2	0.0714838	0.715038	0.491427	0.583472	-7.28265		0.0527288	0.529113	0.608614	0.763941	-6.90875		-0.0187549	-0.18785	0.854863	0.903156	-7.40489
AKT1S1	0.0706951	0.579068	0.575735	0.659641	-6.55351		0.0515464	0.424548	0.680423	0.81303	-6.15278		-0.0191488	-0.157127	0.878366	0.917682	-6.58909
PSMB1	0.0705769	2.14	0.058848	0.104877	-5.55529		0.0297943	0.904085	0.38784	0.587209	-6.68885		-0.0407826	-1.23572	0.245634	0.357313	-6.70424
YTHDF3	0.0705503	0.83896	0.421674	0.517806	-6.51201		0.0291224	0.346436	0.736408	0.857219	-6.32568		-0.0414278	-0.491783	0.633804	0.72555	-6.61849
NAA40	0.0704673	0.553709	0.592304	0.674519	-6.6024		-0.0852525	-0.660132	0.524525	0.699444	-6.03481		-0.15572	-1.20089	0.25828	0.372274	-5.88849
HIST1H4A	0.0704006	2.01627	0.0722819	0.12399	-6.10348		0.0162915	0.466551	0.651117	0.794787	-7.35386		-0.0541091	-1.54801	0.153581	0.25105	-6.65936
PSMA5	0.0703735	1.10254	0.296816	0.391465	-6.57377		0.0907326	1.4321	0.183523	0.374637	-5.70169		0.0203591	0.32057	0.755332	0.827621	-7.01741
EDF1	0.0693231	0.80832	0.43827	0.5334	-6.8224		-0.0198622	-0.230616	0.822401	0.910817	-6.63877		-0.0891852	-1.03345	0.326456	0.447096	-6.47527
MRAS	0.0686518	1.1631	0.272586	0.365919	-6.86386		0.0907643	1.54615	0.154024	0.339755	-5.89655		0.0221125	0.375955	0.715037	0.795337	-7.35297
CTPS2	0.0683679	2.21941	0.0515258	0.0940268	-5.43846		0.297748	9.83606	2.32672e-06	0.000412102	5.35866		0.22938	7.56511	2.26665e-05	0.000263509	2.73352
PPM1G	0.0680948	1.8036	0.102367	0.163256	-6.05396		0.00905998	0.239835	0.815447	0.90767	-7.06463		-0.0590349	-1.56003	0.150735	0.247877	-6.26736
YTHDF2	0.0679188	0.530858	0.607449	0.687605	-6.83713		0.00869537	0.0680502	0.947127	0.968024	-6.49264		-0.0592235	-0.462028	0.654244	0.74365	-6.73911
PABPC4	0.0675592	1.48818	0.168456	0.247304	-6.51272		-0.01301	-0.285997	0.780891	0.88707	-7.0631		-0.0805692	-1.76788	0.108438	0.190551	-5.98347
GTF2I	0.0670619	1.21334	0.253703	0.345656	-6.85794		-0.183056	-3.26407	0.00885122	0.057937	-3.17083		-0.250118	-4.45179	0.00132544	0.00582615	-1.54204
NUDT17	0.0669018	0.869779	0.405418	0.501938	-6.46902		0.0264945	0.345154	0.737341	0.857219	-6.31172		-0.0404073	-0.524356	0.611796	0.706875	-6.58456
PSMD5	0.066839	1.2785	0.230799	0.319217	-6.59784		0.0829575	1.59771	0.142115	0.321251	-5.69849		0.0161185	0.309628	0.763389	0.834304	-7.24607
NFYC	0.0667661	0.901762	0.389013	0.485018	-6.74822		0.0567816	0.770299	0.459461	0.646164	-6.37068		-0.0099845	-0.135086	0.895304	0.930857	-7.03476
AIF1L	0.066128	0.55478	0.591599	0.674226	-6.4012		0.0131145	0.109953	0.914687	0.951338	-6.07232		-0.0530135	-0.442758	0.667645	0.754609	-6.32514
GLRX3	0.0659953	1.13504	0.283612	0.377856	-6.53107		0.0989326	1.71674	0.117706	0.286047	-5.30992		0.0329373	0.569869	0.581716	0.682598	-6.892
RNF170	0.0656293	0.360835	0.725953	0.789969	-6.27406		-0.239821	-1.27501	0.231979	0.430299	-5.08116		-0.30545	-1.61778	0.137705	0.232026	-4.96041
EIF3CL	0.0651159	1.75825	0.11013	0.173614	-6.20703		0.00510497	0.137778	0.893232	0.946042	-7.17221		-0.060011	-1.61709	0.137855	0.232148	-6.27462
RAPGEF6	0.0650681	0.3588	0.727427	0.790716	-6.46975		0.168502	0.94729	0.366479	0.56792	-5.62463		0.103434	0.580052	0.575097	0.677472	-6.24656
HIST3H2BB	0.0648813	1.07351	0.309006	0.404178	-7.34372		-0.10752	-1.76971	0.108119	0.271341	-5.94594		-0.172401	-2.83427	0.0182238	0.0459178	-4.58239
ACIN1	0.0647964	1.36413	0.203322	0.287371	-6.75036		-0.0756655	-1.58488	0.145	0.32546	-5.9574		-0.140462	-2.93722	0.0153145	0.0402064	-4.15521
UBE2L3	0.0643608	2.01136	0.0728702	0.124666	-5.67683		0.0423524	1.32683	0.214934	0.411567	-6.15324		-0.0220084	-0.687808	0.507677	0.619079	-7.1481
CAPZB	0.064184	1.8044	0.102235	0.163218	-6.1415		0.0300568	0.845847	0.418003	0.609791	-6.80822		-0.0341272	-0.958815	0.360927	0.481017	-7.06869
KAZN	0.0640192	0.935986	0.371984	0.468442	-6.98417		-0.0362179	-0.52701	0.61002	0.764513	-6.79139		-0.100237	-1.4547	0.177318	0.279068	-6.25351
ATP1B1	0.063629	1.09619	0.299451	0.394076	-6.8711		-0.113924	-1.93783	0.0822544	0.226595	-5.24827		-0.177553	-3.01226	0.0134951	0.0362849	-3.83217
SNRNP200	0.0636267	1.23803	0.244815	0.335673	-6.81366		-0.190315	-3.64605	0.00471822	0.0393632	-2.51324		-0.253942	-4.85503	0.000726113	0.0036745	-0.892893
IARS	0.0633523	1.13648	0.283036	0.377256	-6.66537		0.204985	3.74712	0.00400521	0.0358919	-2.14606		0.141633	2.58094	0.0279887	0.0637957	-4.43558
ERICH6	0.0633243	0.628881	0.543943	0.63017	-6.84119		-0.101956	-0.997877	0.342567	0.546199	-6.03144		-0.16528	-1.61243	0.138868	0.233333	-5.6464
PSMA1	0.0631219	1.72493	0.116174	0.181431	-6.3681		0.0260305	0.71181	0.493336	0.674611	-7.02538		-0.0370914	-1.01286	0.335713	0.456769	-7.12546
LONP1	0.0631164	0.794861	0.445696	0.540254	-7.26165		-0.203225	-2.517	0.0311905	0.123572	-4.4163		-0.266341	-3.29224	0.00844587	0.0248345	-3.45191
BCL7A	0.0625304	0.778398	0.454892	0.549631	-6.94592		0.446583	5.79294	0.000195982	0.00567406	0.973711		0.384053	4.96776	0.00061625	0.00323263	-0.480283
SRPK2	0.0624391	0.785821	0.450731	0.545698	-6.86727		-0.0753006	-0.939358	0.370336	0.570608	-6.2309		-0.13774	-1.71332	0.11835	0.205153	-5.64804
PSMD14	0.0619511	1.93514	0.0826187	0.138357	-5.89251		-0.0217658	-0.678433	0.513347	0.692823	-6.88553		-0.0837169	-2.60423	0.0269059	0.0620795	-4.67126
CANX	0.0618031	0.474006	0.645978	0.721454	-7.44208		-0.368973	-2.73604	0.0215202	0.0986198	-4.00202		-0.430776	-3.18498	0.0101	0.0287983	-3.5848
UBFD1	0.0612948	1.09869	0.29841	0.393015	-6.80762		-0.0537345	-0.957243	0.36168	0.563501	-6.4492		-0.115029	-2.04359	0.0690845	0.13254	-5.38513
LRPAP1	0.0612783	1.10131	0.297322	0.391789	-6.80507		0.0476095	0.85892	0.411096	0.603908	-6.54912		-0.0136688	-0.245767	0.810981	0.87054	-7.26682
ADAMTSL1	0.0607728	0.224375	0.827119	0.870788	-6.6849		-0.281299	-0.989512	0.346439	0.548726	-5.68419		-0.342072	-1.20225	0.257776	0.371905	-5.80539
LRRC27	0.0605626	0.0476235	0.962982	0.971044	-7.42713		-0.145806	-0.11274	0.912534	0.95107	-6.90543		-0.206368	-0.159664	0.876419	0.916603	-7.26458
RAVER1	0.0600396	1.53146	0.157576	0.234302	-6.31034		-0.221057	-5.50947	0.000287365	0.00692205	0.495299		-0.281097	-6.98321	4.41301e-05	0.000427541	2.19012
ERAP2	0.0599726	0.541088	0.600645	0.68126	-6.89044		0.440118	4.15403	0.00209781	0.023742	-1.29862		0.380146	3.57395	0.00530693	0.0170536	-2.52275
PHB2	0.0599497	1.75588	0.110551	0.174038	-6.40294		0.0349268	1.02416	0.330607	0.536057	-6.83013		-0.0250229	-0.732737	0.48104	0.594342	-7.45531
HDAC2	0.0592965	0.754607	0.468399	0.563688	-7.34494		-0.055084	-0.698131	0.501478	0.682618	-6.88432		-0.11438	-1.44666	0.179504	0.280808	-6.46763
RBM12	0.0590358	0.877154	0.401593	0.498433	-6.85773		0.054761	0.817434	0.433288	0.621845	-6.41883		-0.00427473	-0.0636013	0.950578	0.969249	-7.12976
STXBP3	0.0586692	0.53693	0.603406	0.683285	-6.61972		-0.14792	-1.3226	0.216284	0.411911	-5.40792		-0.206589	-1.83884	0.0966858	0.173596	-5.04756
MPST	0.0586138	0.948998	0.365652	0.462014	-6.91999		-0.0535874	-0.861798	0.409586	0.602473	-6.49685		-0.112201	-1.79916	0.103104	0.182615	-5.71809
STK4	0.0584929	0.377719	0.713768	0.77914	-7.10114		0.402835	2.70128	0.0228256	0.102274	-3.77473		0.344342	2.30128	0.0449036	0.0946813	-4.769
SEC61G	0.0581243	0.379306	0.712627	0.778845	-6.51509		-0.0217088	-0.141032	0.890729	0.945026	-6.09108		-0.0798331	-0.515984	0.617415	0.711729	-6.31037
IMMT	0.0576526	1.51668	0.16122	0.238425	-6.70808		0.0291812	0.768454	0.460506	0.64703	-7.02987		-0.0284714	-0.748646	0.471823	0.586322	-7.41037
NDUFA6	0.0575251	0.81625	0.433933	0.529835	-6.82792		0.124954	1.79541	0.103731	0.26422	-5.18764		0.0674287	0.96512	0.357916	0.477989	-6.56974
PRKDC	0.0572696	1.29001	0.226934	0.314594	-6.77606		-0.163417	-3.63684	0.00478943	0.039618	-2.55378		-0.220686	-4.89992	0.000680053	0.00350024	-0.849057
CCT7	0.0571349	1.6883	0.123166	0.19068	-6.50889		0.0706219	2.09265	0.06368	0.19246	-5.40241		0.013487	0.399041	0.698501	0.781139	-7.66537
POU3F3	0.0561985	0.733378	0.480667	0.575562	-6.7836		-0.0482972	-0.626354	0.545531	0.715104	-6.35995		-0.104496	-1.34993	0.207679	0.313445	-6.01552
RPRD1B	0.0555814	0.66735	0.520099	0.610295	-6.75448		0.101721	1.23658	0.245331	0.445262	-5.74468		0.0461394	0.557759	0.589641	0.687877	-6.69936
THOC1	0.0554177	0.92437	0.377703	0.473987	-6.88549		0.0517547	0.867513	0.406598	0.599837	-6.44619		-0.00366301	-0.0611771	0.95246	0.97051	-7.20084
UBXN7	0.0541129	1.57621	0.146978	0.220613	-6.40888		-0.026129	-0.759582	0.465554	0.651134	-6.81633		-0.0802419	-2.32676	0.0430174	0.091602	-5.12376
HARS	0.0538239	1.47005	0.173206	0.253536	-6.51238		0.0539114	1.47795	0.171123	0.35906	-6.01067		8.74202e-05	0.00238976	0.998142	0.998142	-7.45252
PHRF1	0.0536196	0.434214	0.673627	0.745695	-6.89726		0.441393	3.75621	0.00394686	0.0355808	-1.90092		0.387774	3.2814	0.00859947	0.0252368	-2.97222
SF1	0.0534587	1.00373	0.339877	0.435107	-7.11307		-0.0587731	-1.09908	0.298248	0.503963	-6.51233		-0.112232	-2.09339	0.0636011	0.124433	-5.51277
PKM	0.0534303	2.49214	0.0325312	0.0645693	-5.35204		-0.0472301	-2.19828	0.0533837	0.172264	-5.33773		-0.10066	-4.67714	0.000944184	0.0045486	-1.56021
ECHS1	0.0533307	1.15321	0.276434	0.36993	-7.01544		-0.0386585	-0.834056	0.424301	0.615581	-6.83008		-0.0919892	-1.9803	0.0767043	0.143988	-5.75219
TSSK4	0.0531798	0.707309	0.496006	0.587519	-6.93585		0.0801337	1.07542	0.308195	0.515255	-6.12118		0.0269539	0.360181	0.726426	0.80592	-7.00412
PTPRF	0.0529606	0.693202	0.504433	0.596094	-6.62674		0.173348	2.32513	0.0431352	0.151375	-4.12094		0.120387	1.60316	0.140907	0.235837	-5.52799
WDR11	0.0529574	0.59731	0.563975	0.649877	-7.52312		-0.0439545	-0.494578	0.631901	0.780095	-7.08044		-0.0969119	-1.08799	0.302879	0.422404	-6.96312
CROCCP2	0.0517172	0.418598	0.684622	0.755643	-6.9607		0.122141	1.00046	0.341377	0.546199	-6.05663		0.0704236	0.575112	0.578303	0.679918	-6.75387
FUOM	0.0513926	1.29049	0.226775	0.314519	-6.5859		0.0132487	0.333194	0.746073	0.862021	-6.87228		-0.0381439	-0.9556	0.36247	0.482065	-6.8154
ATAD3A	0.0513021	0.383142	0.709872	0.776681	-7.0846		0.189017	1.44096	0.181068	0.371334	-5.66713		0.137715	1.04478	0.321447	0.441348	-6.48075
CAPZA1	0.0509646	1.03642	0.325136	0.419701	-6.78247		0.088577	1.81787	0.10003	0.256928	-5.30356		0.0376124	0.768744	0.460342	0.575619	-6.8987
FXYD6	0.0509182	0.917884	0.380924	0.476907	-6.888		0.0488568	0.884871	0.397618	0.59505	-6.42716		-0.00206142	-0.0371852	0.971091	0.979221	-7.198
RBM10	0.0503342	1.0539	0.317459	0.41219	-6.98259		-0.0487998	-1.01758	0.333572	0.538545	-6.51838		-0.099134	-2.06027	0.0672005	0.129872	-5.486
C1QBP	0.0502735	0.606586	0.558046	0.644525	-6.70413		0.104025	1.27386	0.23237	0.430299	-5.61748		0.0537519	0.654202	0.528178	0.637667	-6.54921
PSMC3	0.0495432	2.01441	0.0725042	0.124252	-5.96072		0.0547103	2.22995	0.0506228	0.166585	-5.1258		0.00516713	0.21022	0.837844	0.889858	-7.66942
MYO6	0.0492538	0.961592	0.359598	0.455511	-6.93172		-0.241119	-4.59685	0.00106457	0.015049	-0.822459		-0.290373	-5.51308	0.000285948	0.00173237	0.256909
RANBP3	0.0491701	0.82021	0.431778	0.527846	-6.76586		0.0383109	0.641825	0.53585	0.706166	-6.41102		-0.0108592	-0.181117	0.860002	0.904775	-6.97097
ELP1	0.0491469	0.723048	0.486709	0.5797	-6.83994		0.015875	0.234308	0.819615	0.908638	-6.59564		-0.0332718	-0.488843	0.63581	0.726812	-6.85532
ELP2	0.0489172	0.725025	0.485549	0.579464	-6.80106		-0.0325239	-0.480381	0.6416	0.787228	-6.45824		-0.0814411	-1.19754	0.259525	0.37282	-6.20998
NF2	0.0488636	0.412825	0.688706	0.759873	-6.82871		0.251779	2.20073	0.0531653	0.171945	-4.3569		0.202915	1.75882	0.11003	0.192728	-5.35278
PRPF4B	0.0483502	0.592221	0.567242	0.652393	-6.9351		0.0115481	0.141721	0.890199	0.944842	-6.61807		-0.036802	-0.449507	0.662937	0.751875	-6.87853
TPP1	0.0481173	0.866791	0.406975	0.503039	-6.87939		-0.0602431	-1.07926	0.306561	0.513378	-6.17439		-0.10836	-1.93289	0.0829241	0.153181	-5.40299
SMU1	0.046993	0.630059	0.543203	0.629555	-7.20641		-0.0994153	-1.32151	0.216634	0.412305	-6.0361		-0.146408	-1.93781	0.0822572	0.152229	-5.53274
RPS18	0.0467794	0.827219	0.427982	0.523843	-7.36289		0.172094	3.07198	0.0122055	0.0701005	-3.62625		0.125315	2.23116	0.0505202	0.103692	-5.39027
BCAR1	0.0466354	0.393027	0.702794	0.770897	-6.97991		-0.11139	-0.92626	0.376768	0.576468	-6.11051		-0.158026	-1.3069	0.221361	0.329796	-6.0535
LZTS3	0.0465662	0.157127	0.878365	0.911934	-6.95754		-0.00620275	-0.02094	0.983718	0.98837	-6.47637		-0.0527689	-0.177036	0.86312	0.906471	-6.81543
TMA7	0.0465516	0.495766	0.631092	0.706927	-7.04765		-0.23795	-2.4687	0.0338478	0.129058	-4.10316		-0.284502	-2.94195	0.0151926	0.0400217	-3.64313
IGF2BP1	0.045935	1.16174	0.273115	0.366466	-7.13614		-0.0647461	-1.63338	0.134362	0.310724	-6.0347		-0.110681	-2.78668	0.0197518	0.0489178	-4.55557
KCNC2	0.0454057	0.713593	0.492281	0.583985	-7.14743		0.154369	2.46636	0.0339819	0.129191	-4.36354		0.108963	1.73222	0.114828	0.199623	-5.8634
NAT14	0.0452701	0.353633	0.731175	0.793929	-6.33374		-0.125385	-0.966723	0.357153	0.560295	-5.45383		-0.170655	-1.30783	0.221057	0.329507	-5.41729
FAM13C	0.045029	0.246504	0.810427	0.858422	-7.20248		-0.199794	-1.06809	0.311325	0.518759	-6.1286		-0.244823	-1.30485	0.222034	0.330471	-6.21713
NELFCD	0.0444821	0.679819	0.512506	0.603031	-6.95082		0.081471	1.25678	0.238237	0.437695	-5.91559		0.0369889	0.567761	0.583091	0.683679	-6.89577
LRATD2	0.0440397	0.489024	0.635686	0.711279	-7.07667		0.0843382	0.945233	0.367476	0.568004	-6.25341		0.0402985	0.449286	0.663091	0.751875	-6.96749
DCD	0.0440322	0.75312	0.469251	0.564264	-7.21733		-0.105974	-1.79493	0.10381	0.26422	-5.49071		-0.150007	-2.52952	0.0305362	0.0687179	-4.6757
CRYZ	0.0439807	0.688124	0.507487	0.598997	-6.87931		0.0854181	1.34829	0.208185	0.403635	-5.74201		0.0414374	0.65114	0.53007	0.638927	-6.77674
PTH2R	0.0436279	0.310072	0.763062	0.819686	-6.5284		-0.0836207	-0.587646	0.570188	0.733691	-5.90578		-0.127249	-0.88971	0.395139	0.512489	-6.0243
PSMA2	0.0426981	0.438431	0.670672	0.74297	-7.61825		0.15973	1.65535	0.129778	0.303623	-5.90818		0.117032	1.20956	0.255085	0.368551	-6.84607
TPMT	0.0419802	0.749289	0.471453	0.566007	-6.92083		0.0619907	1.11471	0.291816	0.498954	-6.09449		0.0200106	0.357917	0.728067	0.807444	-7.01924
ABCE1	0.0410983	0.870341	0.405126	0.501938	-6.9093		0.0800259	1.7101	0.118961	0.287846	-5.42915		0.0389276	0.827579	0.427788	0.545042	-6.81724
RAB7B	0.0409771	0.54501	0.598046	0.679516	-6.9578		0.379681	5.25321	0.000410109	0.00857527	0.307237		0.338704	4.65948	0.000969356	0.00464027	-0.824067
IDH3G	0.040963	0.51966	0.614944	0.694523	-6.95253		-0.0373033	-0.471704	0.647563	0.791641	-6.4796		-0.0782662	-0.984338	0.34885	0.469811	-6.45209
TRAPPC13	0.0409222	0.458608	0.656613	0.730891	-7.01511		-0.0425648	-0.475741	0.644786	0.789528	-6.50835		-0.083487	-0.928098	0.375861	0.494415	-6.53673
AGAP1	0.0401527	0.200186	0.845467	0.885681	-6.96092		-0.0770267	-0.378982	0.71286	0.839451	-6.39802		-0.117179	-0.574231	0.578875	0.680326	-6.6561
FTH1	0.0397955	0.349442	0.73422	0.796662	-7.53246		-0.360606	-3.07656	0.0121122	0.0701005	-3.46367		-0.400401	-3.40577	0.00699688	0.0212804	-3.24698
XPO5	0.0392663	0.937338	0.371322	0.467804	-7.13202		0.00566436	0.135394	0.895067	0.946744	-7.0858		-0.0336019	-0.800107	0.442792	0.558077	-7.11763
TMEFF2	0.0392604	0.444117	0.666696	0.739654	-7.4219		0.181673	2.08936	0.0640291	0.19263	-5.07558		0.142413	1.62967	0.135151	0.228489	-6.11759
CKAP5	0.0392459	0.638421	0.537971	0.625492	-7.17783		-0.141932	-2.27907	0.0466138	0.158235	-4.62008		-0.181178	-2.89436	0.0164635	0.0426972	-3.93768
CCT4	0.0390311	1.63179	0.134701	0.205672	-6.5927		0.0522633	2.19112	0.0540275	0.173245	-5.24864		0.0132323	0.553501	0.592441	0.69034	-7.5889
RPL35	0.0389833	0.199838	0.845732	0.885681	-7.56603		0.233821	1.22082	0.250984	0.451711	-6.34679		0.194838	1.01218	0.336021	0.456776	-6.93209
PSMB2	0.0389494	1.37288	0.200675	0.284479	-6.77572		0.0827211	2.93121	0.0154705	0.0818656	-3.85869		0.0437717	1.54636	0.153973	0.251407	-6.41647
BLVRA	0.0388487	0.682047	0.511157	0.601679	-6.84734		0.330699	6.01356	0.000146612	0.00465786	1.35154		0.29185	5.2747	0.000397916	0.00229526	0.121619
PFDN1	0.0386474	0.728583	0.483465	0.577665	-7.0828		0.0464408	0.880521	0.399855	0.596612	-6.46652		0.00779337	0.147001	0.88614	0.923561	-7.22181
C5orf38	0.0386064	0.664327	0.52195	0.611936	-7.2913		0.0401129	0.693543	0.504227	0.685121	-6.7766		0.00150649	0.0259174	0.979848	0.986071	-7.3943
ILKAP	0.0384649	0.720562	0.48817	0.580292	-7.16014		-0.00906673	-0.169987	0.868512	0.934383	-6.92379		-0.0475316	-0.886346	0.396861	0.513957	-6.88522
NMT2	0.0384482	0.820821	0.431447	0.527846	-7.19992		-0.0937797	-1.98807	0.0757276	0.216334	-5.23857		-0.132228	-2.79121	0.019601	0.0486705	-4.27409
IDH2	0.0376684	0.865268	0.40777	0.503814	-7.35424		0.114261	2.64211	0.0252331	0.109221	-4.37522		0.0765929	1.76591	0.108782	0.190898	-6.1337
AASS	0.0376187	0.440161	0.669461	0.741902	-7.01305		0.0166454	0.195415	0.849098	0.924115	-6.60403		-0.0209734	-0.244765	0.811735	0.870728	-6.94973
CCT6A	0.0372062	1.17896	0.266508	0.359523	-7.16821		0.00765193	0.242712	0.81328	0.90662	-7.35119		-0.0295543	-0.935256	0.372342	0.491504	-7.28726
CCT2	0.0367604	1.04103	0.323099	0.417892	-7.2625		0.073764	2.09687	0.0632344	0.191741	-5.34112		0.0370036	1.04938	0.31943	0.439179	-7.12159
LRRC47	0.0366247	0.425557	0.679712	0.751051	-7.07829		-0.130677	-1.49898	0.165682	0.352894	-5.5716		-0.167302	-1.90868	0.0862792	0.157637	-5.33475
PKD1	0.0360299	0.498793	0.629035	0.705731	-7.22023		-0.116258	-1.59286	0.143199	0.322975	-5.61844		-0.152288	-2.07589	0.0654795	0.127281	-5.25231
SARS	0.035551	1.05175	0.318395	0.41305	-7.00642		0.114492	3.41995	0.00683499	0.0488295	-2.9028		0.078941	2.34751	0.0415381	0.0888285	-5.05695
HEBP2	0.0352414	0.637738	0.538398	0.625492	-7.09939		0.0452023	0.823177	0.430169	0.619139	-6.46887		0.00996089	0.180346	0.860591	0.905078	-7.16733
UQCRC1	0.0350942	0.379689	0.712352	0.778828	-6.91248		-0.011293	-0.122222	0.905217	0.950279	-6.48784		-0.0463872	-0.498065	0.629529	0.722926	-6.71672
SYT2	0.0349107	0.399932	0.697866	0.767449	-6.79308		-0.162799	-1.82448	0.0989635	0.254683	-4.83946		-0.19771	-2.1988	0.0533369	0.108219	-4.59219
DIS3L2	0.0348913	0.423245	0.681342	0.752575	-7.06265		0.0130351	0.158553	0.877272	0.939689	-6.6518		-0.0218562	-0.26423	0.797129	0.860888	-6.98526
UBAP2L	0.0348397	0.269253	0.793372	0.844424	-7.16748		-0.186514	-1.41454	0.188474	0.380358	-5.70419		-0.221354	-1.66831	0.12714	0.21714	-5.71055
WRAP73	0.0347195	0.731106	0.481991	0.57636	-7.36953		0.131566	2.79534	0.0194644	0.0927331	-4.0281		0.0968469	2.05016	0.0683371	0.131646	-5.60783
SLC22A12	0.0340866	0.291779	0.776597	0.830495	-7.24146		-0.0734866	-0.625148	0.54629	0.715319	-6.5749		-0.107573	-0.909783	0.384973	0.502887	-6.70726
TMEM234	0.0340429	0.403933	0.695018	0.765435	-7.31383		-0.203646	-2.37108	0.0399191	0.144121	-4.47059		-0.237689	-2.75165	0.0209589	0.0512651	-4.17856
PDXDC1	0.0336267	0.402682	0.695908	0.765855	-6.70233		0.0854832	1.03832	0.324295	0.53044	-5.76729		0.0518565	0.623764	0.547162	0.655332	-6.45507
RYR2	0.0329204	0.175052	0.864637	0.899903	-6.22005		0.465246	2.61694	0.0263323	0.111514	-3.27714		0.432326	2.40999	0.0373801	0.0813232	-3.78253
USP10	0.0326547	0.963407	0.358732	0.454796	-7.13054		0.0593221	1.75954	0.109902	0.273664	-5.65209		0.0266674	0.787719	0.44967	0.565799	-7.15492
PFKL	0.0325909	0.846654	0.417575	0.51361	-7.2776		-0.235892	-6.04089	0.0001415	0.00465786	1.08644		-0.268483	-6.85096	5.16252e-05	0.000475362	1.86004
ATP5IF1	0.0325189	0.665238	0.521392	0.611574	-7.54133		-0.37335	-7.49666	2.44661e-05	0.00166752	2.84518		-0.405869	-8.12635	1.23435e-05	0.000172887	3.28943
PCDHB6	0.0322295	0.338908	0.741897	0.802389	-6.61042		-0.0155443	-0.163735	0.873299	0.9371	-6.17098		-0.0477738	-0.498662	0.629124	0.722737	-6.40081
KCMF1	0.0315028	0.577417	0.576806	0.660115	-7.32961		0.121644	2.25879	0.0482302	0.160999	-4.78356		0.0901417	1.66392	0.128027	0.218107	-6.04559
UHRF1BP1L	0.0309007	0.340322	0.740865	0.801561	-6.66349		0.120108	1.35114	0.207304	0.402702	-5.36987		0.0892077	0.994277	0.344229	0.465204	-6.09635
PPP4R3A	0.0308311	0.431863	0.675277	0.746972	-7.51637		-0.116459	-1.6199	0.137247	0.315458	-5.83927		-0.147291	-2.04001	0.0694963	0.132938	-5.57019
MRPL12	0.0306499	0.578473	0.576121	0.659832	-7.21405		-0.0200822	-0.378957	0.712878	0.839451	-6.81769		-0.0507322	-0.951839	0.36428	0.483832	-6.78004
AP3S1	0.0304767	0.497028	0.630234	0.706491	-7.01394		-0.0174562	-0.284862	0.781735	0.887378	-6.60734		-0.0479329	-0.77721	0.45556	0.5713	-6.68815
NFATC3	0.0303907	0.318647	0.756745	0.815551	-7.62182		0.0429884	0.452511	0.660847	0.799442	-7.06971		0.0125976	0.132076	0.897622	0.931658	-7.53388
CUTA	0.0302313	0.342138	0.73954	0.800415	-6.89943		0.0965234	1.10869	0.294279	0.500043	-5.85995		0.0662921	0.75568	0.467784	0.581784	-6.53486
PRPF8	0.0301701	0.850128	0.415733	0.511972	-7.28763		-0.16311	-4.55579	0.00113237	0.015679	-1.10684		-0.19328	-5.37946	0.000343792	0.00202575	-0.174443
AMPD2	0.0301607	0.281861	0.783968	0.836474	-6.83337		0.0269282	0.253397	0.805248	0.902382	-6.35558		-0.00323252	-0.0301271	0.976576	0.983764	-6.7408
HNRNPLL	0.0300975	0.394459	0.701771	0.770336	-7.61569		-0.00906366	-0.118871	0.907802	0.950279	-7.19302		-0.0391612	-0.51186	0.620192	0.714657	-7.42188
GFM1	0.0300679	0.354691	0.730407	0.793382	-7.20897		0.0156119	0.184893	0.857119	0.927673	-6.76462		-0.014456	-0.170124	0.868406	0.910753	-7.12592
C20orf27	0.0295794	0.399428	0.698225	0.767563	-6.66081		-0.1739	-2.29447	0.0454212	0.155944	-4.02257		-0.203479	-2.66157	0.0244146	0.0576982	-3.72264
VAT1L	0.0292336	0.169714	0.86872	0.903529	-7.26724		0.139037	0.820076	0.431851	0.620622	-6.44626		0.109803	0.64328	0.534944	0.644029	-6.93646
TDP2	0.0290743	0.480034	0.641838	0.717362	-6.91554		0.0304649	0.506178	0.62403	0.773374	-6.41388		0.0013906	0.0229268	0.982173	0.98742	-6.90546
SRRM1	0.0289956	0.716497	0.490565	0.582679	-7.11547		-0.0513586	-1.26572	0.235153	0.433771	-6.07979		-0.0803542	-1.96814	0.0782554	0.146171	-5.46085
ARPC4	0.0289055	0.677674	0.513808	0.604326	-7.43302		0.0945016	2.23052	0.050575	0.166585	-4.98634		0.0655961	1.54259	0.154879	0.252399	-6.37897
FRAT2	0.0288408	0.637902	0.538295	0.625492	-7.15112		-0.0478962	-1.05675	0.31622	0.522775	-6.29225		-0.076737	-1.68231	0.124345	0.213214	-5.86607
EIF2B5	0.0287629	0.257633	0.80207	0.851646	-6.66242		-0.0485424	-0.432889	0.674557	0.808898	-6.10631		-0.0773053	-0.683401	0.510338	0.621521	-6.30714
TLE3	0.0285568	0.591656	0.567605	0.652562	-7.24159		0.19867	4.20704	0.00193141	0.0226284	-1.48329		0.170113	3.57916	0.00526195	0.0169633	-2.83849
PLA2G4B	0.02844	0.351333	0.732846	0.795457	-7.02489		0.114597	1.43734	0.182067	0.37242	-5.59771		0.0861574	1.07317	0.309151	0.428206	-6.37241
NDUFA2	0.0284123	0.642127	0.535662	0.623937	-7.37434		0.0224138	0.508168	0.622684	0.772519	-6.95985		-0.00599852	-0.135387	0.895072	0.930857	-7.45128
LLGL1	0.0283959	0.467557	0.650422	0.72561	-6.96881		0.0135671	0.224226	0.827231	0.914052	-6.5673		-0.0148288	-0.243404	0.81276	0.871312	-6.9187
FGD4	0.0283495	0.585502	0.571571	0.65612	-7.06572		0.0166045	0.344387	0.737901	0.857219	-6.69256		-0.011745	-0.241991	0.813823	0.872036	-7.0828
CTNNBL1	0.0282136	0.583834	0.57265	0.657107	-7.19982		0.0179845	0.373641	0.716703	0.841979	-6.8131		-0.0102291	-0.211175	0.837119	0.889402	-7.2235
PELP1	0.0280654	0.367575	0.721078	0.784948	-7.16396		-0.0147225	-0.19294	0.850983	0.924115	-6.72003		-0.0427879	-0.557022	0.590125	0.688175	-6.93088
ZNF32	0.0280469	0.348723	0.734743	0.796942	-7.19561		-0.297231	-3.58997	0.00516979	0.0417326	-2.30974		-0.325277	-3.90602	0.00310351	0.0112046	-2.09378
EEA1	0.0279863	0.393103	0.702739	0.770897	-7.24388		-0.0638409	-0.893465	0.393223	0.591406	-6.40779		-0.0918271	-1.27728	0.23121	0.340393	-6.3582
PPIA	0.0279413	0.635227	0.539967	0.626769	-7.78816		0.128078	2.93122	0.0154702	0.0818656	-4.13104		0.100137	2.28529	0.0461285	0.0966547	-5.57522
MSN	0.027819	0.978139	0.351756	0.447082	-7.4396		-0.16216	-5.66783	0.000231731	0.0061747	0.324799		-0.189979	-6.62178	6.80932e-05	0.00057634	1.30334
AP3M1	0.0276914	0.510365	0.621201	0.698967	-7.16724		0.0686759	1.27726	0.231217	0.429724	-5.99768		0.0409845	0.757444	0.466775	0.580768	-6.87199
ALDH7A1	0.0276896	0.98547	0.348322	0.444029	-7.13607		-0.170598	-6.01174	0.00014696	0.00465786	1.05309		-0.198287	-6.95933	4.53908e-05	0.000435261	2.00469
PSMA3	0.0275374	0.540303	0.601165	0.68126	-7.48425		0.0246103	0.48443	0.638826	0.785425	-7.01826		-0.00292704	-0.0573717	0.955413	0.971839	-7.50585
RAN	0.0274551	0.738684	0.477581	0.572451	-7.49289		-0.00921693	-0.248166	0.809177	0.905064	-7.25135		-0.0366721	-0.984261	0.348887	0.469811	-7.14071
INTS13	0.027277	0.273947	0.789867	0.841872	-6.95575		0.16729	1.72052	0.116996	0.284783	-5.13402		0.140013	1.42773	0.184746	0.286737	-5.86997
LMNB1	0.0271151	0.593786	0.566236	0.651974	-7.71431		-0.0614056	-1.34268	0.209932	0.406236	-6.49404		-0.0885207	-1.9302	0.0832913	0.15367	-6.03138
RBM4	0.0268788	0.76041	0.465081	0.560592	-7.26538		0.0230068	0.653135	0.528837	0.702236	-6.84908		-0.00387199	-0.109374	0.915134	0.943654	-7.43245
DAO	0.02683	0.108425	0.915867	0.937666	-7.48502		-0.0286383	-0.115658	0.910281	0.950283	-6.98385		-0.0554683	-0.222581	0.828476	0.883336	-7.32359
ARMC4	0.0266483	0.296691	0.772955	0.827655	-6.9925		0.271192	3.12001	0.0112604	0.0672719	-2.95958		0.244544	2.79038	0.0196287	0.0486837	-3.81878
RPL22	0.0263378	0.239843	0.815441	0.861809	-7.34769		-0.0855164	-0.774442	0.45712	0.643774	-6.5572		-0.111854	-1.00672	0.338506	0.459118	-6.70514
ATP5F1D	0.0263179	0.609888	0.555945	0.642591	-7.17055		0.0621379	1.45234	0.177956	0.367256	-5.83991		0.03582	0.831829	0.425498	0.54287	-6.87286
API5	0.0262802	0.599055	0.562857	0.648837	-7.49374		-0.0882562	-2.00455	0.0736949	0.212747	-5.34169		-0.114536	-2.59182	0.0274777	0.0629165	-4.74112
WBP2	0.0261057	0.496135	0.630841	0.706908	-7.06882		0.0642444	1.23241	0.246815	0.446342	-5.94757		0.0381387	0.726542	0.48466	0.5971	-6.78973
CAP1	0.0259124	0.721858	0.487408	0.580292	-7.45201		0.0679708	1.90332	0.0870404	0.235259	-5.54821		0.0420584	1.17342	0.268619	0.383868	-6.89076
ARNTL	0.0257324	0.271167	0.791942	0.843785	-6.94654		-0.02665	-0.28098	0.784624	0.889067	-6.4496		-0.0523824	-0.547107	0.596659	0.694718	-6.68414
FTO	0.0254785	0.682722	0.510748	0.601432	-7.2843		-0.0169933	-0.455623	0.658684	0.798056	-6.92295		-0.0424717	-1.13213	0.284775	0.401812	-6.73436
CFTR	0.0253383	0.126821	0.901671	0.927548	-6.32472		0.0043513	0.0218607	0.983002	0.98837	-5.86028		-0.020987	-0.104662	0.918775	0.946715	-6.19459
SUCO	0.0251323	0.316454	0.758359	0.816381	-7.05593		-0.0445903	-0.56061	0.58777	0.748636	-6.44482		-0.0697226	-0.870188	0.405205	0.522739	-6.57006
CTSB	0.0248696	0.149796	0.883992	0.915303	-6.89018		-0.126482	-0.749012	0.471612	0.656811	-6.09979		-0.151352	-0.889557	0.395217	0.512489	-6.33194
ATP5F1B	0.0247322	0.579699	0.575326	0.659424	-7.67435		0.0461822	1.08582	0.30379	0.510016	-6.74723		0.02145	0.502892	0.626254	0.720264	-7.58515
SNRPA1	0.0246257	0.199524	0.845971	0.885681	-7.65679		-0.138181	-1.11191	0.292962	0.499272	-6.53346		-0.162807	-1.30537	0.221863	0.33038	-6.67116
TNPO2	0.0235917	0.52558	0.610976	0.6903	-7.23173		-0.169659	-3.72617	0.00414313	0.0362272	-2.19491		-0.19325	-4.21738	0.00190061	0.00765071	-1.70447
HCN2	0.0233582	0.638769	0.537754	0.625492	-7.46987		0.0785667	2.16159	0.0567634	0.178669	-5.10585		0.0552085	1.51293	0.162155	0.260957	-6.42797
OR10K2	0.02329	0.448577	0.663585	0.736746	-7.03174		0.0683225	1.32924	0.214165	0.410734	-5.77439		0.0450325	0.869572	0.405526	0.522928	-6.61195
MSLNL	0.0230672	0.213311	0.835498	0.878075	-7.42761		0.0309878	0.288557	0.778989	0.886781	-6.91468		0.00792054	0.0732302	0.94311	0.964246	-7.31576
SMIM27	0.0230173	0.125251	0.902881	0.928475	-6.9449		0.120467	0.667894	0.519766	0.697733	-6.24224		0.0974498	0.535316	0.604479	0.701136	-6.67605
SH3GL1	0.0226822	0.514907	0.618139	0.697347	-7.62469		-0.069552	-1.57559	0.14712	0.327193	-6.05323		-0.0922342	-2.08212	0.0648051	0.126133	-5.65812
FLII	0.0225244	0.231184	0.821972	0.866729	-7.07113		-0.0130606	-0.134313	0.8959	0.946744	-6.59591		-0.035585	-0.363334	0.724144	0.803685	-6.89033
PURB	0.0223469	0.268863	0.793663	0.844424	-7.24961		-0.122794	-1.46309	0.175059	0.362948	-5.72921		-0.145141	-1.71711	0.117637	0.204035	-5.72901
RSRC1	0.0215708	0.263737	0.797498	0.847306	-7.10167		0.224472	2.81793	0.0187345	0.0917231	-3.53739		0.202901	2.52709	0.0306623	0.0688633	-4.34562
ABCB11	0.0214189	0.313673	0.760407	0.818001	-7.25498		-0.261461	-3.74091	0.00404561	0.0360537	-2.10378		-0.28288	-4.01964	0.00259117	0.00980153	-1.95292
GOT2	0.0212578	0.503015	0.626171	0.703231	-7.65249		-0.0177873	-0.421141	0.682826	0.815221	-7.19324		-0.0390451	-0.921297	0.379226	0.496951	-7.20552
ZNF207	0.0212449	0.21863	0.831467	0.874449	-7.4116		0.119196	1.24657	0.2418	0.441785	-6.16708		0.0979513	1.01668	0.333977	0.455644	-6.77345
MAF1	0.0209099	0.383681	0.709485	0.776603	-7.39404		0.0093203	0.171692	0.867207	0.933727	-6.96257		-0.0115896	-0.212008	0.836486	0.889357	-7.31298
IQGAP1	0.0206368	0.226617	0.825423	0.869307	-6.77352		-0.0142153	-0.156664	0.878721	0.940326	-6.2999		-0.0348521	-0.380206	0.71198	0.793109	-6.58476
SDAD1	0.0204301	0.315033	0.759405	0.817215	-6.98725		0.0183345	0.284283	0.782166	0.887378	-6.50734		-0.00209552	-0.0322271	0.974944	0.982449	-6.90506
TIGAR	0.0198612	0.316977	0.757974	0.816259	-7.49505		-0.0558266	-0.889077	0.395463	0.592997	-6.63206		-0.0756878	-1.19795	0.259373	0.37278	-6.67268
HRG	0.0188247	0.304962	0.766834	0.821979	-7.22989		-0.0597604	-0.965536	0.357718	0.560295	-6.29531		-0.0785851	-1.26013	0.237077	0.347029	-6.33139
XRCC1	0.0185734	0.128825	0.900127	0.926442	-7.42615		0.0622572	0.435939	0.672417	0.807244	-6.84248		0.0436838	0.303748	0.767732	0.837247	-7.25368
SPEN	0.0184249	0.294078	0.774891	0.829434	-7.54287		0.0759839	1.22254	0.250361	0.451129	-6.3369		0.057559	0.92087	0.379439	0.496951	-7.01195
ACOT13	0.0183701	0.325838	0.751463	0.811009	-7.4699		0.0213716	0.380903	0.711479	0.839154	-6.95406		0.00300151	0.0531418	0.958697	0.971913	-7.39085
IGSF1	0.0183636	0.0485556	0.962258	0.971044	-6.79482		0.533597	1.50512	0.164121	0.351222	-5.28002		0.515233	1.42517	0.185463	0.287432	-5.70742
UBE2M	0.0182856	0.371685	0.718113	0.782569	-7.29612		0.149776	3.09913	0.0116618	0.0684478	-3.26128		0.13149	2.70108	0.0228335	0.0548259	-4.26755
RTL8C	0.0181962	0.219427	0.830863	0.874119	-6.99408		0.100158	1.22733	0.248634	0.448553	-5.78515		0.0819622	0.994711	0.344028	0.465141	-6.37957
XPO7	0.0179982	0.244584	0.811871	0.859544	-7.04177		-0.0828034	-1.11864	0.290217	0.497664	-5.93646		-0.100802	-1.3509	0.207379	0.313306	-6.01476
OXSR1	0.0178477	0.579993	0.575135	0.659424	-7.46195		-0.0895177	-2.89814	0.0163589	0.084779	-3.83094		-0.107365	-3.45972	0.00640112	0.0199355	-3.22054
ATXN2L	0.0177071	0.511601	0.620367	0.698825	-7.49596		-0.0821674	-2.36621	0.0402481	0.144788	-4.71572		-0.0998745	-2.86222	0.0173823	0.0444664	-4.23394
CFAP61	0.0176199	0.326222	0.751181	0.811009	-7.15217		-0.0539991	-0.99784	0.342583	0.546199	-6.19585		-0.071619	-1.31344	0.219234	0.327599	-6.19847
PSMB6	0.0176063	0.386967	0.70713	0.775088	-7.62354		0.0788075	1.74314	0.112834	0.278707	-5.76207		0.0612012	1.34801	0.208273	0.314184	-6.65754
RBM19	0.0173938	0.256398	0.802996	0.851646	-7.0708		0.0887765	1.32627	0.215113	0.411567	-5.74841		0.0713827	1.05779	0.315766	0.435228	-6.39994
COX5B	0.0173496	0.427918	0.67805	0.749489	-7.32804		-0.0864136	-2.12047	0.060797	0.186226	-4.90915		-0.103763	-2.528	0.030615	0.0688437	-4.59024
TIMM10	0.0173239	0.0663189	0.94847	0.960916	-6.56201		0.369602	1.49337	0.167117	0.354705	-5.07965		0.352278	1.40705	0.19062	0.293134	-5.50633
TARS	0.0169193	0.374148	0.716338	0.780918	-7.59696		-0.0607332	-1.34106	0.210439	0.406561	-6.26728		-0.0776525	-1.70705	0.119541	0.206268	-6.13282
ERBB2	0.016892	0.163194	0.873713	0.907781	-7.36602		0.113404	1.11182	0.292997	0.499272	-6.26128		0.0965115	0.939031	0.370495	0.490141	-6.79099
TMEM132B	0.0168199	0.0761417	0.940853	0.954484	-7.45252		0.278259	1.30041	0.223489	0.421367	-6.13582		0.261439	1.21077	0.254641	0.368263	-6.59504
PQBP1	0.0167354	0.14704	0.88611	0.916865	-7.45127		-0.24258	-2.08926	0.0640395	0.19263	-4.9778		-0.259316	-2.21908	0.0515546	0.105456	-5.11864
OGG1	0.0156691	0.131289	0.898228	0.925587	-6.69621		0.17452	1.50772	0.163465	0.350315	-5.16486		0.158851	1.35582	0.205862	0.311795	-5.68201
PSMB7	0.0156264	0.208766	0.838947	0.880592	-6.88418		-0.0178775	-0.239334	0.815824	0.90767	-6.38536		-0.0335039	-0.4438	0.666917	0.754353	-6.66069
CYHR1	0.0155577	0.181876	0.859422	0.896025	-6.80353		0.126442	1.51323	0.162082	0.349113	-5.25557		0.110884	1.31151	0.219862	0.328177	-5.84134
KLK6	0.0155236	0.0753431	0.941472	0.954635	-7.03636		-0.176028	-0.837217	0.422606	0.614422	-6.1587		-0.191552	-0.901644	0.389073	0.506484	-6.45023
PSMC4	0.0152926	0.375956	0.715036	0.77994	-7.52506		0.0800929	1.98524	0.0760823	0.216932	-5.30016		0.0648004	1.59724	0.14222	0.237375	-6.22631
RBBP5	0.0136346	0.208182	0.839391	0.880629	-7.28164		0.023137	0.355488	0.729828	0.85241	-6.74464		0.00950246	0.144867	0.88778	0.92463	-7.15886
STEAP1	0.0136067	0.102678	0.920309	0.940934	-6.73403		-0.239416	-1.75206	0.111231	0.276147	-4.81393		-0.253023	-1.826	0.0987212	0.176724	-5.01889
B3GALT5-AS1	0.013604	0.0908442	0.929464	0.946758	-7.70499		0.40636	2.77733	0.0200671	0.0944096	-4.1231		0.392756	2.67234	0.0239727	0.0570608	-4.6522
COPS4	0.0134818	0.220423	0.830109	0.873631	-7.45008		0.0246207	0.404951	0.694294	0.826606	-6.89412		0.0111389	0.181778	0.859497	0.904725	-7.32304
FAM98B	0.0131226	0.280738	0.784805	0.837069	-7.62209		-0.0172916	-0.370392	0.719045	0.843501	-7.0914		-0.0304142	-0.648349	0.531798	0.640753	-7.30159
VPS33B	0.0130081	0.189097	0.853913	0.891206	-7.07352		0.109361	1.61511	0.138285	0.316395	-5.36329		0.0963531	1.40996	0.189783	0.292394	-5.9786
MTX1	0.0129017	0.0484393	0.962348	0.971044	-7.14284		-0.0599443	-0.22429	0.827183	0.914052	-6.61649		-0.072846	-0.27044	0.792485	0.856794	-6.95987
ZNF805	0.0127892	0.0691322	0.946288	0.959028	-7.60105		-0.0705936	-0.38115	0.711302	0.839154	-7.02332		-0.0833827	-0.447479	0.66435	0.752863	-7.35371
HNRNPA0	0.0125463	0.135622	0.894892	0.923096	-6.77051		-0.207151	-2.18489	0.0545942	0.174135	-4.21654		-0.219697	-2.28844	0.0458846	0.0964506	-4.35297
MYDGF	0.0120008	0.191201	0.852309	0.890253	-7.54103		-0.1048	-1.66025	0.128775	0.302683	-5.7284		-0.116801	-1.8389	0.0966765	0.173596	-5.82199
SNRNP40	0.0119949	0.249264	0.808352	0.857024	-7.29746		0.0065631	0.136976	0.893849	0.946336	-6.82682		-0.00543177	-0.112491	0.912726	0.942785	-7.1876
AHR	0.011829	0.150317	0.883593	0.915204	-6.94185		-0.153281	-1.9169	0.0851263	0.231617	-4.77532		-0.16511	-2.04347	0.0690989	0.13254	-4.90802
HADHB	0.0111758	0.297313	0.772494	0.827456	-7.76171		-0.074461	-1.9778	0.0770207	0.218576	-5.50452		-0.0856368	-2.26657	0.0476033	0.0991928	-5.40316
DNAJC19	0.0108656	0.152164	0.882174	0.914679	-6.99291		0.211102	3.04713	0.0127262	0.0718925	-3.05053		0.200236	2.85888	0.0174809	0.0445304	-3.66708
NOP53	0.0108294	0.129742	0.89942	0.926181	-7.03664		0.215286	2.65442	0.024712	0.107688	-3.72975		0.204456	2.49654	0.0322899	0.0718367	-4.30856
PDCD5	0.0107921	0.177275	0.862937	0.898756	-7.57663		-0.149066	-2.42837	0.036237	0.136047	-4.56661		-0.159858	-2.58915	0.0276024	0.0631061	-4.64738
COPS5	0.0106091	0.24034	0.815067	0.861716	-7.56489		0.0409615	0.933451	0.373227	0.572484	-6.64528		0.0303524	0.687579	0.507815	0.619079	-7.20899
DECR1	0.0106001	0.266846	0.795172	0.845431	-7.76528		0.0765883	1.93813	0.0822142	0.226595	-5.5665		0.0659882	1.66372	0.128068	0.218107	-6.33212
STK39	0.0104792	0.21473	0.834422	0.87725	-7.42637		-0.101339	-2.0639	0.0667969	0.197764	-5.01969		-0.111818	-2.25938	0.0481821	0.100191	-5.05426
TRIT1	0.0104319	0.133693	0.896376	0.924104	-7.06387		-0.203889	-2.56106	0.0289477	0.117786	-3.86503		-0.214321	-2.66958	0.0240852	0.0571928	-4.00315
SLC35E3	0.0102907	0.100919	0.921669	0.941046	-7.11723		-0.124009	-1.20622	0.256313	0.45856	-5.88426		-0.1343	-1.29553	0.225101	0.334037	-6.12742
ARPIN	0.00989204	0.176034	0.863886	0.899433	-7.51185		-0.0444603	-0.791104	0.447784	0.633887	-6.69704		-0.0543523	-0.959849	0.360432	0.480722	-6.90397
RPS26	0.00988716	0.0773954	0.939881	0.953819	-7.57168		-0.122156	-0.949763	0.365282	0.567233	-6.59598		-0.132043	-1.02097	0.332044	0.453623	-6.88484
HMGN5	0.00980207	0.0839107	0.934833	0.95014	-6.85339		-0.110949	-0.940274	0.369889	0.570269	-5.90223		-0.120751	-1.01103	0.336542	0.457278	-6.17519
UQCRQ	0.00954441	0.0972054	0.924541	0.943659	-7.13399		-0.0830244	-0.841668	0.420228	0.611851	-6.2671		-0.0925688	-0.930159	0.374845	0.493942	-6.53944
ALB	0.00951202	0.266217	0.795642	0.845633	-7.75783		0.0556564	1.56464	0.149657	0.332068	-6.1023		0.0461444	1.29223	0.226196	0.334845	-6.81559
ZMYM6	0.00938354	0.0923239	0.928318	0.946231	-7.05761		0.300994	3.07135	0.0122185	0.0701005	-3.06046		0.29161	2.94577	0.0150951	0.0398697	-3.57879
SPNS1	0.00934906	0.158641	0.877204	0.911094	-7.74804		-0.0782748	-1.32563	0.215315	0.411567	-6.37309		-0.0876238	-1.47766	0.171199	0.271719	-6.53843
APOB	0.00926385	0.0932624	0.927592	0.945811	-6.86048		-0.141331	-1.40108	0.192344	0.384654	-5.40294		-0.150594	-1.47613	0.1716	0.27194	-5.6398
WDR77	0.00906429	0.083535	0.935124	0.95014	-7.04071		0.124309	1.1676	0.270849	0.475587	-5.87825		0.115245	1.07168	0.309789	0.428862	-6.3278
PRPF6	0.00902312	0.146314	0.886668	0.916975	-6.9374		-0.130171	-2.08611	0.0643769	0.192874	-4.51937		-0.139194	-2.20735	0.0525785	0.107041	-4.64964
C2orf76	0.00878951	0.119508	0.90731	0.931757	-7.34404		0.118157	1.63159	0.134744	0.311368	-5.58646		0.109368	1.49703	0.16618	0.265447	-6.11934
GTF3C4	0.00857787	0.11026	0.914449	0.936992	-7.31688		-0.0131743	-0.169878	0.868595	0.934383	-6.81233		-0.0217521	-0.278132	0.786746	0.853347	-7.14253
PARK7	0.00851202	0.238674	0.816322	0.861833	-7.80394		0.0377916	1.0633	0.313385	0.519605	-6.7504		0.0292796	0.820918	0.431394	0.548766	-7.34259
RHEB	0.00810769	0.183973	0.857821	0.894742	-7.50465		-0.0991781	-2.23825	0.0499228	0.165366	-4.81188		-0.107286	-2.40276	0.0378398	0.082027	-4.89011
TBC1D13	0.00810405	0.104545	0.918866	0.940097	-6.99182		-0.15406	-1.95752	0.0796362	0.223471	-4.75428		-0.162164	-2.0393	0.0695776	0.132938	-4.95645
TCOF1	0.0079844	0.103035	0.920033	0.940934	-7.80781		0.0541651	0.701836	0.499265	0.681145	-7.05298		0.0461807	0.596165	0.564709	0.669404	-7.48799
IRF2BP1	0.00771046	0.192998	0.850939	0.889336	-7.29698		-0.110441	-2.74606	0.0211581	0.0984749	-3.78399		-0.118152	-2.91379	0.0159321	0.0415339	-3.83208
DUSP12	0.00722239	0.0631953	0.950893	0.963048	-6.96205		0.0697509	0.618214	0.550665	0.718705	-6.28011		0.0625285	0.548444	0.595776	0.693958	-6.6723
COA7	0.00701148	0.0775288	0.939778	0.953819	-7.29641		0.0284134	0.316418	0.758385	0.870567	-6.754		0.0214019	0.236309	0.818105	0.875446	-7.13426
ABCA6	0.00698687	0.0903517	0.929845	0.946826	-7.01588		-0.111617	-1.42956	0.184232	0.374812	-5.51665		-0.118604	-1.50394	0.164422	0.263197	-5.75983
C20orf144	0.00680658	0.0889791	0.930908	0.947267	-7.27463		0.121494	1.61545	0.138212	0.316395	-5.54033		0.114687	1.5103	0.162816	0.261879	-6.03045
CCDC124	0.00640927	0.137733	0.893267	0.921736	-7.43995		-0.0656302	-1.40699	0.190638	0.382928	-5.9648		-0.0720394	-1.53174	0.157506	0.255386	-6.15288
CNP	0.00574771	0.139798	0.891678	0.921044	-7.68814		-0.0876978	-2.12803	0.0600355	0.184268	-5.15993		-0.0934455	-2.25647	0.0484183	0.100543	-5.30782
SNX27	0.00571157	0.0617904	0.951984	0.963827	-7.03886		-0.177565	-1.88737	0.0893383	0.239748	-4.89535		-0.183277	-1.92857	0.0835142	0.153799	-5.16515
IFI16	0.00551907	0.0870051	0.932436	0.948502	-7.32646		-0.0328038	-0.517936	0.616102	0.767184	-6.6892		-0.0383229	-0.59991	0.562309	0.668103	-6.9963
PPP5C	0.0051591	0.129864	0.899326	0.926181	-7.52251		-0.0723903	-1.81749	0.100092	0.256928	-5.47533		-0.0775494	-1.93211	0.0830305	0.153283	-5.65355
ZNF365	0.00500439	0.0792569	0.938439	0.952998	-7.66193		0.266972	4.30446	0.00166095	0.0208988	-1.52434		0.261967	4.20134	0.00194861	0.00778152	-2.02378
COPS3	0.00457203	0.112545	0.912685	0.936237	-7.56665		0.0505593	1.25369	0.239311	0.439121	-6.28337		0.0459873	1.13267	0.284558	0.401812	-6.77823
AKAP8	0.00414997	0.0556847	0.956723	0.966675	-7.07558		-0.0138667	-0.186603	0.855814	0.927175	-6.56499		-0.0180167	-0.240018	0.815309	0.873318	-6.90566
NUP155	0.00381007	0.0598309	0.953504	0.964394	-7.19056		-0.123562	-1.92488	0.0840197	0.2298	-4.9873		-0.127372	-1.96663	0.0784514	0.146446	-5.26305
HMGCL	0.00359928	0.0409921	0.968133	0.974607	-6.8725		-0.00304735	-0.0349337	0.972841	0.983291	-6.38581		-0.00664663	-0.0752426	0.94155	0.963237	-6.73181
NIPSNAP1	0.00289767	0.0609277	0.952653	0.963857	-7.79921		0.0929944	1.96782	0.0782967	0.220534	-5.51895		0.0900967	1.89871	0.0876986	0.159843	-5.98307
FAHD2A	0.00277441	0.0520314	0.959559	0.968891	-7.39493		-0.116041	-2.16196	0.0567287	0.178669	-4.8126		-0.118815	-2.19455	0.0537181	0.108773	-5.10396
USP47	0.00277123	0.0532185	0.958637	0.968285	-7.37036		0.095665	1.86335	0.0929073	0.245727	-5.26949		0.0928937	1.79335	0.104076	0.184229	-5.72044
THOC6	0.00259198	0.0307454	0.976096	0.980983	-7.10238		-0.0181741	-0.216285	0.833243	0.917329	-6.58424		-0.020766	-0.244803	0.811707	0.870728	-6.93094
CPT2	0.00248864	0.0336251	0.973858	0.979714	-7.19263		-0.036095	-0.488315	0.636171	0.782799	-6.569		-0.0385836	-0.517229	0.616577	0.711036	-6.90764
FLOT1	0.00239809	0.0142737	0.988901	0.991205	-6.85381		0.216642	1.3358	0.212091	0.408317	-5.51869		0.214244	1.30402	0.222304	0.33071	-5.89204
MYH14	0.00229328	0.0383154	0.970213	0.976374	-7.32093		-0.0872351	-1.45154	0.178173	0.367452	-5.78104		-0.0895284	-1.47733	0.171285	0.271719	-6.09702
IPO8	0.00183771	0.0206616	0.983934	0.986884	-7.18776		-0.0355846	-0.400754	0.697281	0.828537	-6.60564		-0.0374223	-0.417548	0.685364	0.770011	-6.95252
SMAD7	0.0018262	0.0168921	0.986865	0.989494	-7.1212		0.105452	0.991468	0.34553	0.548659	-6.13324		0.103626	0.964661	0.358134	0.477989	-6.50863
DLAT	0.0018227	0.0328005	0.974498	0.980032	-7.75286		0.0620979	1.12405	0.288023	0.496256	-6.60685		0.0602752	1.08574	0.303826	0.423136	-7.00846
MYBBP1A	0.00155925	0.0131855	0.989747	0.991723	-6.69935		-0.232867	-1.91746	0.0850489	0.231617	-4.54864		-0.234426	-1.90943	0.0861744	0.157542	-4.86537
TLN2	0.000574892	0.0102423	0.992035	0.993355	-7.65865		-0.00327169	-0.0584483	0.954577	0.974316	-7.15913		-0.00384659	-0.0683371	0.946905	0.967086	-7.51947
RSBN1	0.000483917	0.00569729	0.99557	0.9959	-7.13285		-0.0966593	-1.13307	0.2844	0.491578	-5.97872		-0.0971432	-1.12802	0.286424	0.403756	-6.33241
CLEC16A	-0.00025551	-0.00578595	0.995501	0.9959	-7.58481		-0.00517487	-0.117605	0.908779	0.950279	-7.0807		-0.00491936	-0.111029	0.913856	0.943628	-7.44096
STX7	-0.000576733	-0.00286196	0.997774	0.997774	-6.48567		-0.123904	-0.607519	0.557452	0.723486	-5.80411		-0.123327	-0.597967	0.563553	0.669059	-6.14495
ETFA	-0.000697151	-0.0223355	0.982633	0.985907	-7.64958		-0.149267	-4.75148	0.000845577	0.0131239	-0.785659		-0.14857	-4.70202	0.000909875	0.00444025	-1.18498
DDX3Y	-0.000934884	-0.0104751	0.991854	0.993355	-6.88329		-0.202202	-2.21578	0.0518412	0.168933	-4.25452		-0.201267	-2.17685	0.0553332	0.111146	-4.62512
ZMYM1	-0.00103283	-0.00674033	0.994759	0.995751	-6.4309		-0.178246	-1.14469	0.279779	0.486186	-5.3066		-0.177213	-1.12682	0.286908	0.404249	-5.64166
HNRNPD	-0.0017133	-0.0421518	0.967232	0.974351	-7.8402		0.0148694	0.366887	0.721575	0.845723	-7.26964		0.0165827	0.407537	0.692457	0.775376	-7.61551
PSMC6	-0.00197467	-0.0584294	0.954592	0.96517	-7.71696		-0.0227351	-0.673952	0.516071	0.69524	-6.97652		-0.0207604	-0.612161	0.5545	0.661236	-7.37924
CHMP5	-0.00222856	-0.031873	0.975219	0.980429	-7.559		-0.175835	-2.48831	0.0327427	0.127116	-4.43288		-0.173606	-2.43771	0.035669	0.0781655	-4.86255
ACAT2	-0.00245097	-0.101286	0.921385	0.941046	-7.78872		0.238776	9.99771	2.01228e-06	0.000412102	5.43436		0.241227	10.0548	1.91254e-06	4.88022e-05	5.24757
GLB1	-0.00261473	-0.0256997	0.980018	0.983611	-6.78225		0.0855446	0.858136	0.411508	0.603908	-5.93246		0.0881593	0.871862	0.404335	0.52184	-6.25959
PAAF1	-0.0032032	-0.0411197	0.968034	0.974607	-7.54838		0.237773	3.12294	0.0112053	0.0670759	-3.38661		0.240976	3.13884	0.0109107	0.0305886	-3.69819
UPRT	-0.00326119	-0.0443785	0.965502	0.972934	-7.56217		0.0525385	0.721191	0.4878	0.670058	-6.79444		0.0557997	0.759936	0.465351	0.579956	-7.12198
SMARCB1	-0.00389625	-0.0275833	0.978553	0.982797	-7.08344		-0.0115027	-0.0818094	0.936461	0.963317	-6.58838		-0.00760648	-0.0535189	0.958404	0.971913	-6.94307
ADPRHL2	-0.00394662	-0.044681	0.965267	0.972934	-7.14602		-0.181481	-2.02633	0.071089	0.207211	-4.78595		-0.177534	-1.96362	0.0788403	0.14699	-5.21772
SYDE1	-0.00404313	-0.0612608	0.952395	0.963857	-7.21293		0.0302545	0.462419	0.653973	0.79595	-6.61083		0.0342976	0.519049	0.615355	0.709898	-6.9349
HCFC1	-0.00405976	-0.0916176	0.928865	0.946468	-7.74289		-0.0216835	-0.490236	0.634859	0.781824	-7.11833		-0.0176238	-0.396416	0.700374	0.782495	-7.52457
SH3BGRL3	-0.00430574	-0.122755	0.904806	0.929819	-7.74751		0.487228	14.2577	7.87692e-08	4.74348e-05	8.75436		0.491534	14.308	7.62335e-08	5.33811e-06	8.6771
RPL28	-0.00460974	-0.0832958	0.935309	0.95014	-7.71943		0.0515369	0.937042	0.371467	0.571494	-6.76767		0.0561467	1.01526	0.334624	0.456112	-7.05122
GTF2F2	-0.00465672	-0.0570597	0.955655	0.965921	-7.53272		0.103715	1.28864	0.227391	0.426057	-6.20977		0.108372	1.33465	0.212454	0.319212	-6.50741
RPS27A	-0.00472285	-0.191071	0.852408	0.890253	-7.90224		-0.0113375	-0.459601	0.655925	0.796703	-7.30828		-0.00661467	-0.267023	0.795039	0.858939	-7.74703
RPL37A	-0.00472787	-0.028132	0.978127	0.982696	-6.36717		0.0189047	0.113595	0.911874	0.950711	-5.89215		0.0236326	0.140118	0.891432	0.928112	-6.22399
DHX9	-0.00495459	-0.15285	0.881648	0.914448	-7.80291		-0.010755	-0.33246	0.746611	0.862311	-7.25647		-0.00580038	-0.178545	0.861967	0.905892	-7.66209
SRRM2	-0.00546352	-0.193662	0.850433	0.889116	-7.587		0.0118421	0.421808	0.682355	0.814982	-7.01561		0.0173056	0.612151	0.554507	0.661236	-7.2696
MICOS13	-0.00547821	-0.0898083	0.930266	0.946934	-7.07892		0.0493558	0.818616	0.432645	0.621218	-6.24774		0.054834	0.899841	0.389985	0.507452	-6.5263
ATXN10	-0.00641812	-0.138962	0.892321	0.921392	-7.51646		-0.067623	-1.46277	0.175146	0.362948	-5.96897		-0.0612049	-1.31231	0.219603	0.327988	-6.51286
CFDP1	-0.00651643	-0.11627	0.909809	0.934004	-7.57854		-0.134278	-2.38164	0.0392138	0.1426	-4.63813		-0.127761	-2.24983	0.0489613	0.101391	-5.20187
ANKRD44	-0.00685149	-0.0751317	0.941636	0.954635	-7.08714		0.0126839	0.140196	0.891372	0.945274	-6.59092		0.0195354	0.213482	0.835368	0.888944	-6.92882
CLTA	-0.00691181	-0.146109	0.886825	0.916975	-7.59686		-0.0135029	-0.286345	0.780632	0.88707	-7.06678		-0.00659113	-0.138814	0.892435	0.928836	-7.4605
HNRNPAB	-0.00715506	-0.119863	0.907036	0.931757	-7.68209		-0.156244	-2.60226	0.026996	0.112807	-4.37156		-0.149089	-2.46919	0.0338194	0.0746008	-4.94463
PSMD6	-0.00741701	-0.1786	0.861925	0.898012	-7.51688		-0.0825809	-1.9837	0.0762755	0.217075	-5.22681		-0.0751639	-1.78994	0.104651	0.184703	-5.86924
SNX12	-0.00750359	-0.235972	0.818359	0.86368	-7.64306		-0.00457547	-0.144356	0.888172	0.944842	-7.16495		0.00292811	0.0918428	0.928691	0.953388	-7.53252
HIP1	-0.00779861	-0.141257	0.890556	0.920201	-7.4014		0.106983	1.97036	0.0779699	0.219857	-5.14858		0.114782	2.09296	0.063647	0.124442	-5.30264
WDR7	-0.00842043	-0.194218	0.85001	0.888982	-7.32528		0.0609937	1.42392	0.185814	0.376759	-5.85567		0.0694141	1.60423	0.140669	0.235569	-5.96293
APBA2	-0.00896203	-0.163272	0.873654	0.907781	-7.25881		0.156981	2.92329	0.0156786	0.082532	-3.47373		0.165943	3.05655	0.0125263	0.0342256	-3.57264
MAP2K2	-0.00948381	-0.190617	0.852753	0.890305	-7.31533		0.0321126	0.651387	0.529917	0.702236	-6.61915		0.0415965	0.835281	0.423644	0.540964	-6.83129
BABAM1	-0.00957008	-0.105218	0.918346	0.939884	-6.77994		-0.0553096	-0.608297	0.556956	0.723155	-6.10121		-0.0457396	-0.496105	0.630862	0.723904	-6.50859
COPS8	-0.00982281	-0.0955549	0.925818	0.944322	-7.06786		0.0243428	0.239063	0.816029	0.90767	-6.55508		0.0341656	0.3316	0.74724	0.821446	-6.87775
SLC9B2	-0.0103264	-0.111842	0.913227	0.936237	-7.04517		-0.00888825	-0.0967908	0.924862	0.957085	-6.55628		0.00143818	0.0154813	0.987962	0.990594	-6.91275
TALDO1	-0.0104447	-0.321943	0.754323	0.813491	-7.7215		0.1172	3.64419	0.00473248	0.0393632	-2.70466		0.127645	3.9485	0.0029005	0.0106375	-2.5393
NUBPL	-0.0107225	-0.385447	0.708219	0.776	-7.77568		0.010429	0.376065	0.714958	0.840585	-7.28182		0.0211515	0.759441	0.465634	0.580068	-7.41336
MCTS1	-0.0108103	-0.141998	0.889986	0.919927	-6.98589		-0.0546056	-0.717911	0.489731	0.670858	-6.23182		-0.0437953	-0.568537	0.582585	0.683351	-6.67893
BRD9	-0.0108374	-0.138008	0.893055	0.921736	-6.8089		-0.0183937	-0.23567	0.818587	0.908471	-6.30331		-0.0075563	-0.0953788	0.925954	0.951228	-6.67325
SIRT1	-0.0108821	-0.0966367	0.924981	0.943788	-7.10878		0.188172	1.71433	0.118159	0.286454	-5.25332		0.199054	1.79231	0.104251	0.184322	-5.47857
CTSG	-0.0109423	-0.0478846	0.962779	0.971044	-6.95432		0.145186	0.652475	0.529244	0.702236	-6.26244		0.156128	0.692669	0.504753	0.616806	-6.58103
DDX5	-0.0119172	-0.15118	0.88293	0.914832	-7.72234		-0.0955998	-1.21056	0.25472	0.456797	-6.48382		-0.0836826	-1.05364	0.317572	0.436825	-7.01533
CIAPIN1	-0.0120867	-0.298063	0.771937	0.827154	-7.7295		0.114188	2.84051	0.0180324	0.0904017	-4.06778		0.126275	3.1248	0.0111703	0.0312003	-3.93325
ELP3	-0.0134924	-0.206207	0.84089	0.881281	-7.08915		-0.0171441	-0.263394	0.797754	0.896584	-6.58337		-0.00365174	-0.0554804	0.956881	0.971913	-6.97165
WNK1	-0.0136351	-0.147439	0.885803	0.916863	-6.82017		-0.220942	-2.33423	0.042479	0.149421	-4.02703		-0.207307	-2.15869	0.05704	0.113891	-4.60445
AGFG1	-0.0138249	-0.169932	0.868553	0.903529	-7.39167		-0.0440471	-0.542511	0.599701	0.756999	-6.75199		-0.0302222	-0.368291	0.720562	0.800594	-7.19137
RPL24	-0.0140631	-0.102203	0.920676	0.94099	-7.74157		0.088448	0.64805	0.531983	0.702236	-7.02907		0.102511	0.746815	0.472878	0.586716	-7.31749
ANKHD1	-0.0141375	-0.101544	0.921186	0.941046	-6.66757		0.094315	0.694014	0.503945	0.685121	-5.95873		0.108452	0.784162	0.451658	0.567826	-6.22589
TXNDC17	-0.0143909	-0.310678	0.762615	0.819686	-7.70999		-0.00366179	-0.0793106	0.938397	0.963317	-7.26187		0.0107291	0.231116	0.822023	0.878634	-7.59745
USP14	-0.0144307	-0.475745	0.644782	0.720386	-7.55677		-0.00648649	-0.214584	0.834533	0.917742	-7.15764		0.00794421	0.261204	0.799394	0.863024	-7.50599
GLS	-0.0144332	-0.0260963	0.979709	0.983611	-7.4915		-0.654775	-1.12164	0.288999	0.497214	-6.29262		-0.640342	-1.08178	0.305494	0.424818	-6.68412
CSDE1	-0.0144871	-0.443188	0.667345	0.740101	-7.55225		0.118004	3.64977	0.00468972	0.0393632	-2.58769		0.132491	4.07096	0.00238968	0.00916603	-2.22391
NAXE	-0.0152335	-0.344243	0.738005	0.799329	-7.64072		0.262167	6.03292	0.000142971	0.00465786	1.01376		0.277401	6.34435	9.60408e-05	0.000752417	1.13067
M6PR	-0.0154158	-0.238721	0.816287	0.861833	-7.30904		-0.0551623	-0.855471	0.41291	0.604705	-6.45832		-0.0397465	-0.610007	0.555869	0.662335	-6.99753
PITPNM1	-0.0156858	-0.15675	0.878655	0.911934	-7.16613		-0.0871422	-0.868571	0.406047	0.599751	-6.28537		-0.0714564	-0.705351	0.49717	0.608795	-6.76858
SPATA31D3	-0.0156887	-0.31035	0.762856	0.819686	-7.48777		0.0185806	0.37029	0.719119	0.843501	-6.97338		0.0342693	0.676577	0.514474	0.624476	-7.15899
MEIS2	-0.0161782	-0.30738	0.765048	0.820648	-7.29644		0.0717142	1.38168	0.198043	0.392824	-5.91318		0.0878924	1.67518	0.125761	0.215085	-5.86635
SRP54	-0.0163481	-0.344337	0.737937	0.799329	-7.39807		-0.113468	-2.37862	0.0394143	0.142851	-4.52771		-0.0971194	-2.01491	0.072444	0.137274	-5.45326
FKBP3	-0.0163622	-0.208644	0.83904	0.880592	-7.66943		0.0804128	1.03401	0.326208	0.531351	-6.64493		0.096775	1.23657	0.245332	0.357313	-6.78061
CHD4	-0.0163696	-0.292439	0.776107	0.83044	-7.57066		-0.0991257	-1.76677	0.108633	0.271898	-5.63343		-0.0827561	-1.46424	0.174752	0.276066	-6.40945
KNDC1	-0.016735	-0.383601	0.709543	0.776603	-7.38636		0.0221799	0.513049	0.619391	0.77007	-6.83411		0.0389149	0.890217	0.39488	0.512489	-6.91265
RGS4	-0.0172643	-0.230999	0.822112	0.866729	-7.36539		0.0290889	0.393053	0.702775	0.832437	-6.82154		0.0463532	0.619505	0.549849	0.657504	-7.05332
ASPH	-0.0173449	-0.2865	0.780517	0.833678	-7.36309		0.0958246	1.60885	0.139653	0.318317	-5.67302		0.113169	1.87909	0.0905544	0.164239	-5.62776
GRHPR	-0.0178677	-0.466087	0.651437	0.726473	-7.55061		-0.0426123	-1.11336	0.292366	0.499087	-6.53057		-0.0247446	-0.642331	0.535535	0.644483	-7.30792
TPD52L2	-0.0182172	-0.289773	0.778086	0.83167	-7.62708		-0.133303	-2.11216	0.0616445	0.188056	-5.15861		-0.115086	-1.81198	0.100989	0.18006	-5.9744
NECTIN2	-0.0186805	-0.307808	0.764732	0.820648	-7.33267		-0.142986	-2.33876	0.0421556	0.14866	-4.51685		-0.124306	-2.01163	0.0728381	0.137934	-5.37888
ZNF555	-0.0189071	-0.243284	0.81285	0.859814	-7.72554		-0.0868471	-1.11661	0.29104	0.498193	-6.6129		-0.06794	-0.868452	0.406109	0.523008	-7.21792
PMM2	-0.0190407	-0.288796	0.778811	0.832151	-7.05333		0.115853	1.79208	0.10429	0.265217	-5.12215		0.134894	2.06031	0.0671957	0.129872	-5.05065
SUPT5H	-0.0194128	-0.418912	0.6844	0.755643	-7.38956		-0.188655	-4.02256	0.00257924	0.0266876	-1.79855		-0.169242	-3.56959	0.00534489	0.0171389	-2.87008
NUDCD3	-0.0196819	-0.112102	0.913027	0.936237	-6.48537		0.0891806	0.519079	0.615334	0.766876	-5.89122		0.108862	0.624284	0.546834	0.6552	-6.16348
RNF214	-0.0199521	-0.112625	0.912623	0.936237	-7.19437		0.128695	0.740986	0.476247	0.660211	-6.43296		0.148647	0.845865	0.417994	0.535401	-6.69801
FSD1L	-0.0201166	-0.410827	0.690122	0.761157	-7.10267		-0.0844662	-1.72281	0.116569	0.284202	-5.29185		-0.0643496	-1.29764	0.224404	0.333339	-6.19903
SCYL1	-0.0201723	-0.37885	0.712954	0.778921	-7.28887		-0.0893688	-1.67491	0.125815	0.298525	-5.52351		-0.0691965	-1.2831	0.229247	0.338452	-6.38692
RASGRP4	-0.0202836	-0.128615	0.900288	0.926442	-6.50256		0.00581046	0.0372051	0.971076	0.982496	-6.03607		0.0260941	0.164574	0.872656	0.913655	-6.36092
NUP160	-0.0209429	-0.305067	0.766756	0.821979	-7.01878		-0.0597716	-0.872213	0.404153	0.599689	-6.17908		-0.0388288	-0.559292	0.588634	0.687235	-6.75712
FRMPD1	-0.0212828	-0.183878	0.857894	0.894742	-7.21023		0.0560556	0.490527	0.634661	0.781824	-6.61419		0.0773384	0.669014	0.519082	0.628956	-6.85692
RNPEP	-0.0214414	-0.246373	0.810526	0.858422	-7.17405		-0.0141248	-0.163291	0.87364	0.937132	-6.70108		0.0073166	0.0835794	0.935089	0.95865	-7.06423
CTNNA1	-0.0215435	-0.367845	0.720883	0.784948	-7.3422		-0.0859321	-1.46597	0.17429	0.362172	-5.85668		-0.0643886	-1.08605	0.303695	0.423136	-6.6594
SEZ6L2	-0.0216656	-0.124281	0.903629	0.928927	-7.15431		-0.142452	-0.809445	0.437653	0.626318	-6.31237		-0.120787	-0.678443	0.513341	0.623757	-6.76263
PCBP3	-0.0217588	-0.210436	0.837679	0.88006	-6.82368		0.214356	2.15519	0.0573741	0.179103	-4.36918		0.236115	2.33564	0.0423779	0.0904323	-4.39141
NAP1L4	-0.0220276	-0.526724	0.610211	0.689694	-7.37213		0.0429492	1.03786	0.3245	0.53044	-6.47433		0.0649768	1.55362	0.152246	0.249545	-6.20488
STUB1	-0.022231	-0.344958	0.737484	0.799329	-6.94312		0.109318	1.73449	0.114411	0.281676	-5.12315		0.131549	2.05622	0.0676528	0.130579	-4.97052
DCTN1	-0.0226172	-0.428716	0.677488	0.749143	-7.1486		-0.018003	-0.343312	0.738684	0.857219	-6.69267		0.00461426	0.0869572	0.932473	0.956619	-7.10518
DDX39B	-0.0228703	-0.45091	0.66196	0.735213	-7.54152		-0.201626	-3.94171	0.00293195	0.0290257	-2.07919		-0.178755	-3.46987	0.00629498	0.019662	-3.20447
SHOX	-0.0233103	-0.208613	0.839063	0.880592	-7.01431		0.213268	1.97146	0.0778298	0.219857	-4.812		0.236579	2.15557	0.0573373	0.114333	-4.85316
TECRL	-0.0233639	-0.274334	0.789578	0.841863	-7.07468		0.160232	1.92798	0.0835949	0.22932	-4.94144		0.183596	2.18155	0.0549004	0.110572	-4.88013
HTR7	-0.024111	-0.291627	0.77671	0.830495	-6.72108		-0.194019	-2.30581	0.0445625	0.154583	-4.02488		-0.169908	-1.98581	0.07601	0.142952	-4.81538
STYK1	-0.0251276	-0.133556	0.896482	0.924104	-6.34877		0.0144167	0.0775372	0.939771	0.96361	-5.88868		0.0395443	0.20962	0.838299	0.890027	-6.20281
PSMD11	-0.0256894	-0.767983	0.460773	0.556291	-7.5154		0.0223364	0.670613	0.518105	0.696436	-7.09255		0.0480258	1.43465	0.182814	0.284325	-6.6688
STRIP1	-0.025987	-0.511584	0.620379	0.698825	-7.1265		-0.0281685	-0.557543	0.589783	0.750495	-6.60882		-0.00218148	-0.04266	0.966837	0.977551	-7.12718
SORBS1	-0.0260048	-0.269145	0.793453	0.844424	-6.67611		-0.010901	-0.113864	0.911666	0.950711	-6.22729		0.0151038	0.155122	0.879904	0.918651	-6.5628
VPS28	-0.0266347	-0.43315	0.674373	0.746247	-7.3344		-0.0175369	-0.287164	0.780024	0.88707	-6.8991		0.00909773	0.147227	0.885966	0.923561	-7.2861
FAH	-0.0267375	-0.269315	0.793326	0.844424	-7.1101		-0.158238	-1.58112	0.145854	0.325792	-5.44073		-0.1315	-1.29819	0.22422	0.333232	-6.1471
TNPO1	-0.0268593	-0.884365	0.397878	0.494432	-7.35275		-0.141568	-4.64588	0.000989227	0.01431	-1.05385		-0.114709	-3.7419	0.00403911	0.0137889	-2.86117
OTUB1	-0.026955	-0.605339	0.558841	0.645113	-7.29823		0.0177835	0.403181	0.695553	0.827137	-6.91752		0.0447385	1.00237	0.340499	0.461224	-6.83487
TCP1	-0.0269607	-1.02191	0.331618	0.427076	-7.31579		0.0289023	1.10047	0.29767	0.503531	-6.73863		0.055863	2.11642	0.0612082	0.120851	-5.70101
OR2T5	-0.0270981	-0.156402	0.878921	0.911934	-6.47657		0.406176	2.50194	0.031996	0.125443	-3.58231		0.433274	2.61177	0.0265644	0.0615166	-3.6526
PPP6R3	-0.0278172	-0.510866	0.620863	0.698967	-7.30283		-0.088393	-1.62173	0.136853	0.314793	-5.67365		-0.0605758	-1.09836	0.298546	0.417714	-6.67385
KIAA1324L	-0.0282814	-0.194645	0.849685	0.888951	-7.53624		-0.178687	-1.21878	0.251721	0.452227	-6.29187		-0.150406	-1.01617	0.334211	0.455756	-6.86569
TBCA	-0.0283156	-0.945537	0.367329	0.463548	-7.31392		-0.0576391	-1.92693	0.0837384	0.229423	-5.56047		-0.0293235	-0.97462	0.353413	0.473577	-7.14754
COG3	-0.0284594	-0.402131	0.6963	0.766006	-7.25448		-0.158703	-2.22447	0.0510908	0.167393	-4.66126		-0.130243	-1.80481	0.102166	0.18139	-5.65058
ALDH16A1	-0.0285826	-0.345467	0.737114	0.799225	-7.35899		-0.186093	-2.22502	0.0510433	0.167393	-4.73425		-0.15751	-1.86192	0.0931238	0.168406	-5.64267
SART3	-0.0288726	-0.554228	0.591962	0.674385	-7.21465		-0.085856	-1.64775	0.131348	0.306342	-5.57669		-0.0569834	-1.08088	0.305875	0.425007	-6.6302
ERP29	-0.0290433	-0.24765	0.809566	0.858008	-7.56309		-0.179657	-1.52033	0.160314	0.347652	-5.95422		-0.150614	-1.26354	0.235902	0.345714	-6.63446
CRYBG2	-0.0290734	-0.2684	0.79401	0.844494	-6.76826		-0.0212916	-0.198504	0.846747	0.923752	-6.30384		0.00778174	0.0713543	0.944565	0.965405	-6.66559
PPY	-0.0291008	-0.318607	0.756775	0.815551	-6.93251		0.038327	0.42632	0.679175	0.812324	-6.41097		0.0674279	0.737882	0.478047	0.591435	-6.56549
MARS	-0.0291116	-1.02358	0.330868	0.426474	-7.09398		-0.0756504	-2.66064	0.0244529	0.107516	-4.23319		-0.0465387	-1.62415	0.136332	0.22984	-6.21753
GBP4	-0.0291624	-0.403572	0.695275	0.765438	-7.11553		-0.00335184	-0.0467602	0.963652	0.977904	-6.71322		0.0258106	0.355568	0.72977	0.808598	-6.99748
BTF3	-0.0292792	-0.510588	0.621051	0.698967	-7.10038		-0.12409	-2.15305	0.0575793	0.179103	-4.68368		-0.0948112	-1.6258	0.135977	0.229628	-5.81205
SKIV2L	-0.0296978	-0.207187	0.840146	0.880807	-6.61946		0.13189	0.948738	0.365778	0.56771	-5.7298		0.161588	1.14074	0.281345	0.397897	-5.86433
SYAP1	-0.0299427	-0.0844367	0.934425	0.95014	-7.08612		0.848881	2.6006	0.027072	0.112807	-3.9026		0.878823	2.65626	0.0246348	0.0579496	-4.13111
KIF5B	-0.0309755	-0.547334	0.596509	0.678537	-7.38129		-0.0247335	-0.439201	0.670133	0.806463	-6.94396		0.00624195	0.109682	0.914896	0.943654	-7.39764
UBE2V1	-0.0310564	-0.868637	0.406013	0.502156	-7.0588		-0.0521647	-1.46351	0.174948	0.362948	-5.90471		-0.0211083	-0.585061	0.571856	0.674446	-7.13077
PTK2	-0.0316051	-0.377491	0.713932	0.77914	-6.59334		-0.22564	-2.64129	0.0252682	0.109221	-3.42777		-0.194035	-2.23414	0.0502681	0.103457	-4.34173
PSMC2	-0.0316061	-1.04168	0.322811	0.417698	-7.17776		0.0100227	0.332008	0.746941	0.862362	-7.18813		0.0416288	1.36976	0.201614	0.306344	-6.66489
CD300LF	-0.0320535	-0.110083	0.914586	0.936992	-6.60863		0.0233751	0.0813771	0.936796	0.963317	-6.13736		0.0554286	0.189931	0.853276	0.902112	-6.46209
NDUFA11	-0.0326227	-0.462498	0.653919	0.728701	-7.10288		0.0439836	0.632119	0.541912	0.712128	-6.5217		0.0766063	1.08685	0.303359	0.422877	-6.47598
TMEM176A	-0.0328299	-0.308904	0.763923	0.820319	-6.82887		-0.0472453	-0.446769	0.664845	0.802666	-6.28618		-0.0144154	-0.133817	0.896281	0.93123	-6.72504
PSMD13	-0.0330776	-0.993063	0.344791	0.440461	-7.27427		0.00674759	0.203456	0.842981	0.922316	-7.27212		0.0398252	1.19374	0.260942	0.374676	-6.92425
PPDPF	-0.0333558	-0.395288	0.701179	0.769967	-7.35884		-0.0621019	-0.737655	0.478179	0.661277	-6.65764		-0.0287461	-0.337271	0.743092	0.818686	-7.23832
CDV3	-0.0336974	-0.540397	0.601103	0.68126	-7.18055		-0.172186	-2.73518	0.0215516	0.0986198	-3.81862		-0.138488	-2.17399	0.0555991	0.111467	-5.07484
FARSA	-0.0337607	-0.556565	0.590426	0.673398	-7.19082		0.0186357	0.310379	0.762835	0.874675	-6.81724		0.0523964	0.861838	0.409565	0.526558	-6.8299
SELENOH	-0.0340532	-0.384461	0.708926	0.776492	-6.97286		-0.20395	-2.26416	0.0477969	0.159907	-4.32805		-0.169897	-1.86129	0.0932197	0.168478	-5.27579
RPS17	-0.0342709	-0.310325	0.762875	0.819686	-6.75747		-0.126896	-1.14049	0.281441	0.488145	-5.66032		-0.0926249	-0.817292	0.433365	0.549879	-6.30161
TP53I3	-0.0344471	-0.229346	0.823361	0.867742	-6.962		0.171995	1.18313	0.264927	0.470062	-5.82244		0.206442	1.39543	0.193991	0.296953	-5.90529
KHDRBS1	-0.035133	-0.780078	0.453948	0.54871	-7.5392		-0.0305544	-0.680012	0.512389	0.692151	-7.11736		0.00457857	0.10136	0.921328	0.948093	-7.72166
SNX1	-0.0355143	-0.509667	0.621672	0.698975	-7.1707		0.0603759	0.879099	0.400589	0.59682	-6.42203		0.0958903	1.37854	0.198979	0.303623	-6.22847
AKR1B1	-0.0357062	-1.27901	0.230626	0.319125	-6.96558		-0.0105943	-0.380859	0.711511	0.839154	-7.2215		0.0251118	0.897429	0.391208	0.508604	-7.23586
WDR82	-0.0360837	-0.687642	0.507777	0.599105	-7.22783		-0.0723271	-1.38056	0.198377	0.393227	-6.03273		-0.0362433	-0.683184	0.510469	0.621521	-7.08672
MOV10L1	-0.0361982	-0.409214	0.691267	0.761861	-7.61071		-0.17804	-2.00252	0.0739422	0.213257	-5.35741		-0.141842	-1.58408	0.145183	0.240675	-6.32888
BCAS4	-0.0364725	-0.228364	0.824103	0.86822	-7.35858		-0.00374276	-0.0236264	0.981629	0.987863	-6.89585		0.0327297	0.203877	0.842661	0.893648	-7.22566
KYAT3	-0.0365723	-0.887688	0.396173	0.492925	-7.05142		-0.067378	-1.63868	0.133243	0.309563	-5.67564		-0.0308057	-0.739865	0.476896	0.590434	-7.03127
LRRC57	-0.0370265	-0.890702	0.394632	0.49121	-7.15664		-0.110181	-2.64552	0.0250875	0.109159	-4.1948		-0.0731541	-1.73961	0.113475	0.197613	-5.98379
HNRNPH2	-0.0370575	-0.787899	0.44957	0.544511	-7.22988		-0.0447457	-0.954658	0.362923	0.565026	-6.58744		-0.00768814	-0.162376	0.87434	0.915064	-7.40596
CNOT9	-0.0373948	-0.464913	0.652248	0.727109	-6.7758		0.0903649	1.1522	0.276827	0.482085	-5.75606		0.12776	1.60058	0.141477	0.236529	-5.53184
NIPSNAP3B	-0.037414	-0.398916	0.69859	0.767684	-7.35829		-0.0693831	-0.741283	0.476075	0.660211	-6.65559		-0.0319691	-0.337065	0.743243	0.818686	-7.23822
ACLY	-0.0377474	-1.13977	0.281728	0.375679	-7.23981		0.236908	7.25432	3.21997e-05	0.00201207	2.43052		0.274656	8.3625	9.64978e-06	0.000144555	3.41598
MCMDC2	-0.0379114	-0.285171	0.781506	0.834438	-6.78207		-0.129131	-0.965285	0.357837	0.560295	-5.85309		-0.0912196	-0.671845	0.517354	0.62762	-6.43363
NARS2	-0.0381072	-0.207564	0.83986	0.880807	-6.2975		-0.439957	-2.29331	0.0455101	0.156072	-3.73901		-0.40185	-2.05804	0.0674497	0.13027	-4.30066
HINT1	-0.0383141	-0.442582	0.667768	0.740298	-7.57973		-0.21992	-2.52173	0.0309415	0.123071	-4.50116		-0.181606	-2.06732	0.0664176	0.12869	-5.59139
CNK3/IPCEF1	-0.0385214	-0.457234	0.657566	0.731411	-7.02356		-0.0414	-0.494191	0.632164	0.780101	-6.51471		-0.00287865	-0.0338841	0.973656	0.981479	-6.99478
ILF2	-0.0385451	-1.36331	0.203571	0.287371	-6.85564		-0.0313086	-1.11045	0.293559	0.499596	-6.65657		0.00723647	0.255091	0.803976	0.865125	-7.61884
MAPRE1	-0.0388131	-1.16985	0.269985	0.363562	-6.95271		0.107158	3.2684	0.00878758	0.0577752	-3.2296		0.145971	4.41609	0.00139954	0.00606334	-1.66018
STRN4	-0.0393343	-0.32581	0.751483	0.811009	-6.85546		0.181899	1.56303	0.150032	0.33254	-5.28569		0.221234	1.86588	0.0925247	0.167524	-5.1808
BCLAF1	-0.0394772	-1.13075	0.285329	0.379473	-7.01469		-0.0071039	-0.204475	0.842206	0.922139	-7.15712		0.0323733	0.924704	0.377537	0.495762	-7.08835
MROH2B	-0.0395704	-0.343838	0.738301	0.799361	-7.67039		0.00858932	0.0750533	0.941697	0.96411	-7.23685		0.0481597	0.417771	0.685206	0.770011	-7.50434
CTTN	-0.0396172	-0.636194	0.539362	0.626308	-7.45265		0.188222	3.07114	0.0122228	0.0701005	-3.58109		0.22784	3.68822	0.00440582	0.0147563	-2.87583
PHF21A	-0.0396471	-0.671716	0.517433	0.607878	-6.9663		-0.0500428	-0.851818	0.414839	0.606938	-6.33496		-0.0103957	-0.174586	0.864993	0.907732	-7.04945
SLC50A1	-0.0397905	-0.283254	0.782932	0.835664	-6.47988		0.232205	1.72673	0.115841	0.283014	-4.72976		0.271995	1.98041	0.0766902	0.143988	-4.65392
GAPDH	-0.0399882	-0.97857	0.351554	0.447013	-7.59468		0.0744458	1.8284	0.0983368	0.254156	-6.02014		0.114434	2.79936	0.0193326	0.0481874	-4.8003
GCLC	-0.0400075	-0.179995	0.860859	0.897212	-6.27826		-0.272076	-1.19854	0.259152	0.462267	-5.1336		-0.232069	-1.01412	0.335138	0.456606	-5.62531
MRPL37	-0.0404603	-0.454975	0.659134	0.732885	-6.76559		-0.0945063	-1.06395	0.313106	0.519429	-5.81197		-0.0540461	-0.597001	0.564172	0.669316	-6.53691
OSBPL10	-0.0405695	-0.502689	0.626392	0.703231	-6.90965		-0.0946022	-1.1712	0.26947	0.473934	-5.85698		-0.0540326	-0.658765	0.525365	0.634781	-6.66539
PIANP	-0.0406492	-0.256977	0.802562	0.851646	-7.88933		0.175648	1.12376	0.288141	0.496256	-6.78391		0.216297	1.3755	0.199889	0.304434	-6.84592
SMS	-0.0408197	-0.988005	0.34714	0.442898	-7.03917		0.102246	2.51431	0.0313327	0.123809	-4.40633		0.143066	3.47815	0.00620987	0.0194732	-3.1124
DPP7	-0.040884	-0.151277	0.882855	0.914832	-7.18078		0.162429	0.617262	0.551267	0.718867	-6.51893		0.203312	0.761581	0.464413	0.579026	-6.76374
SEC23B	-0.0409284	-0.549487	0.595087	0.677176	-6.82654		-0.0677822	-0.912489	0.383617	0.582487	-6.0663		-0.0268538	-0.35537	0.729914	0.808598	-6.77357
SMUG1	-0.0409771	-0.732907	0.480941	0.575562	-7.10025		0.1802	3.31045	0.00819412	0.0548278	-2.92775		0.221177	4.00792	0.00263964	0.00991235	-2.08219
PFDN5	-0.0410155	-0.921413	0.379169	0.475105	-7.22213		-0.104861	-2.35382	0.0410985	0.14662	-4.76906		-0.0638451	-1.42207	0.186336	0.288462	-6.51769
SEPHS2	-0.0419029	-0.714595	0.491689	0.583553	-7.13731		-0.101262	-1.72594	0.115988	0.283014	-5.49418		-0.0593595	-0.998602	0.342232	0.463129	-6.74272
SUZ12	-0.0420221	-0.784694	0.451361	0.546021	-6.6678		0.0543512	1.03475	0.32588	0.531351	-5.97041		0.0963733	1.80279	0.102501	0.181869	-5.33622
MYOM1	-0.0429934	-0.360308	0.726334	0.790098	-6.46765		0.250118	2.19535	0.0536461	0.172758	-4.0686		0.293112	2.51956	0.0310556	0.069557	-3.82555
CCT5	-0.0433737	-1.31756	0.217905	0.304471	-7.05683		0.0468803	1.43299	0.183276	0.374385	-6.41792		0.090254	2.74254	0.0212845	0.0519349	-4.7382
APEX1	-0.0442807	-0.920252	0.379745	0.47563	-6.93639		0.0998344	2.1154	0.0613129	0.187234	-4.89735		0.144115	3.01218	0.0134969	0.0362849	-3.74596
SFXN1	-0.0445885	-0.538507	0.602358	0.682355	-7.45073		-0.170907	-2.05304	0.0680107	0.200372	-5.18722		-0.126319	-1.50275	0.164723	0.263539	-6.34341
VPS4A	-0.0447125	-0.662332	0.523174	0.612599	-7.03585		-0.0965954	-1.42995	0.184124	0.374812	-5.76359		-0.0518829	-0.757848	0.466544	0.580768	-6.81823
DNAJA1	-0.0454023	-0.840233	0.420994	0.517393	-7.18348		-0.12479	-2.30308	0.0447678	0.154938	-4.74305		-0.0793872	-1.44914	0.178827	0.280296	-6.36654
ARCN1	-0.0457214	-0.979219	0.351248	0.446814	-6.98781		-0.0965788	-2.06857	0.0662799	0.196813	-5.05531		-0.0508575	-1.07479	0.308463	0.427812	-6.74417
LRRC75A	-0.0458281	-0.621786	0.548409	0.634855	-6.9842		0.02897	0.398206	0.699096	0.829215	-6.62192		0.0747981	1.01324	0.335538	0.456769	-6.52309
RABGGTA	-0.0461774	-0.503072	0.626133	0.703231	-7.09068		0.0016881	0.0185796	0.985553	0.989496	-6.73978		0.0478655	0.51942	0.615105	0.709882	-6.94471
ETFB	-0.0462512	-0.885868	0.397106	0.493742	-7.23856		-0.139882	-2.67168	0.0239996	0.106113	-4.22349		-0.0936308	-1.77311	0.107529	0.18934	-6.01174
GMFB	-0.0462888	-0.833025	0.424855	0.520862	-7.1123		0.0898405	1.64681	0.131544	0.306563	-5.69259		0.136129	2.46093	0.0342954	0.0755954	-4.76952
NINL	-0.0469263	-0.410134	0.690614	0.76142	-6.63217		0.213071	1.94951	0.0806916	0.224833	-4.58006		0.259997	2.32506	0.0431403	0.0917989	-4.29576
ANKK1	-0.0474551	-0.605115	0.558984	0.645113	-6.75344		0.105427	1.38254	0.197788	0.392578	-5.5445		0.152883	1.96442	0.0787366	0.146887	-5.0573
NSDHL	-0.0476554	-0.368127	0.72068	0.784948	-6.98669		0.0582247	0.457557	0.657342	0.797444	-6.46904		0.10588	0.818713	0.432592	0.549593	-6.57429
PSMD3	-0.0487851	-1.05237	0.318124	0.412876	-6.97445		-0.00746117	-0.162174	0.874495	0.937716	-7.04436		0.0413239	0.887715	0.39616	0.513269	-6.99695
COPG2	-0.0488479	-1.40662	0.190744	0.273662	-6.71026		-0.149123	-4.28244	0.00171837	0.0211422	-1.57321		-0.100276	-2.85719	0.0175309	0.0445896	-4.30162
SUMO3	-0.0496273	-0.631751	0.542142	0.62881	-7.36976		-0.13861	-1.75913	0.109974	0.273664	-5.61216		-0.0889823	-1.11756	0.290652	0.407807	-6.79206
CAPRIN1	-0.0500989	-0.81749	0.433258	0.529439	-7.13127		0.149731	2.50394	0.0318881	0.125182	-4.37122		0.19983	3.29303	0.00843477	0.0248345	-3.37087
FAF1	-0.0504389	-0.870214	0.405192	0.501938	-6.764		-0.13299	-2.28588	0.0460826	0.157174	-4.40308		-0.0825507	-1.39868	0.19304	0.295949	-6.03812
HIKESHI	-0.05048	-0.811325	0.436623	0.532071	-6.71071		0.126224	2.08157	0.0648647	0.194143	-4.65693		0.176704	2.86576	0.0172789	0.0443535	-3.69519
SURF1	-0.0506069	-0.232738	0.820799	0.865952	-6.63554
YTHDC1	-0.0507337	-0.663149	0.522672	0.61236	-7.3174		0.117365	1.56112	0.150479	0.333157	-5.88163		0.168099	2.20904	0.0524302	0.106945	-5.25456
XPNPEP1	-0.0512121	-1.27155	0.233158	0.321446	-6.76734		-0.0224713	-0.561233	0.587362	0.748463	-6.92578		0.0287408	0.710334	0.494211	0.60688	-7.18113
SAP30BP	-0.0512478	-0.68299	0.510586	0.601432	-6.79553		0.0387018	0.524416	0.611755	0.764636	-6.41863		0.0899496	1.19853	0.259155	0.37278	-6.18053
CPSF2	-0.0514209	-0.323514	0.753169	0.812537	-6.58363		0.185125	1.21095	0.254577	0.456797	-5.46938		0.236546	1.5174	0.16104	0.259578	-5.41452
RARS	-0.0515361	-1.60211	0.141138	0.213552	-6.33909		-0.0493174	-1.53923	0.155689	0.341428	-5.93499		0.00221867	0.0685278	0.946757	0.967086	-7.44875
CFAP44	-0.0517016	-0.835783	0.423375	0.519471	-6.95522		0.045246	0.742371	0.475445	0.660211	-6.5494		0.0969477	1.56768	0.148947	0.245878	-5.99168
GABARAPL2	-0.051746	-1.16501	0.271849	0.365255	-6.91625		-0.0155353	-0.351917	0.732421	0.854444	-7.05351		0.0362108	0.812131	0.436182	0.552754	-7.12667
PGLS	-0.0517476	-1.44523	0.179896	0.260919	-6.61682		0.00184974	0.0519955	0.959587	0.975132	-7.16215		0.0535973	1.49328	0.167142	0.266753	-6.41788
SCRN1	-0.0520463	-1.59006	0.143828	0.217076	-6.54849		0.0495945	1.52646	0.158799	0.346481	-6.14595		0.101641	3.10644	0.0115197	0.0319391	-3.96866
SOD2	-0.0522189	-1.14712	0.278825	0.372632	-7.02488		-0.153306	-3.35829	0.00756877	0.0525105	-3.10719		-0.101087	-2.19669	0.0535261	0.108457	-5.40609
GNAQ	-0.0522389	-0.672973	0.516667	0.607215	-7.03816		0.0643684	0.843645	0.419174	0.610907	-6.4258		0.116607	1.50562	0.163995	0.263022	-6.03386
UBA6	-0.0523802	-1.49649	0.166319	0.245003	-6.46172		-0.0182236	-0.524177	0.611916	0.764636	-6.92812		0.0341567	0.971507	0.354884	0.475125	-6.93664
CLASP1	-0.0524531	-0.931165	0.37435	0.470712	-7.06612		-0.137594	-2.43447	0.0358654	0.134988	-4.49386		-0.0851414	-1.48699	0.168765	0.268863	-6.27888
MDH2	-0.0526955	-1.44591	0.179709	0.260773	-6.86727		-0.0878041	-2.41108	0.0373114	0.138313	-4.90868		-0.0351086	-0.958131	0.361255	0.481017	-7.28769
AAGAB	-0.0527624	-0.829693	0.426648	0.522423	-6.64145		0.0237355	0.379511	0.71248	0.839451	-6.44892		0.0764979	1.20039	0.258467	0.3723	-6.13758
ADH5	-0.052836	-1.88243	0.0900618	0.147539	-6.25993		0.0762547	2.73821	0.0214414	0.0986198	-4.38027		0.129091	4.60643	0.00104938	0.00489874	-1.60737
ALCAM	-0.0529375	-0.336345	0.743769	0.803837	-6.57311		0.530231	3.68031	0.00446269	0.0381738	-1.83086		0.583168	3.95126	0.00288778	0.0106038	-1.59789
NSFL1C	-0.0534471	-1.58924	0.144015	0.217249	-6.4147		0.0415924	1.24815	0.241246	0.441135	-6.36668		0.0950395	2.82576	0.0184878	0.0464277	-4.3151
RGS3	-0.0535761	-0.5557	0.590994	0.673792	-6.84467		-0.152103	-1.56916	0.148605	0.329977	-5.32939		-0.0985264	-0.997867	0.342571	0.463379	-6.33763
IRF3	-0.0540732	-0.753935	0.468784	0.563927	-6.82488		0.12569	1.79514	0.103776	0.26422	-5.14852		0.179763	2.52682	0.030676	0.0688633	-4.32492
GPR52	-0.055237	-0.257055	0.802504	0.851646	-7.50344		-0.187962	-0.868422	0.406125	0.599751	-6.63518		-0.132725	-0.605243	0.558902	0.665423	-7.18812
TOMM5	-0.0559157	-0.483104	0.639734	0.715542	-7.48312		-0.075115	-0.650384	0.530537	0.702236	-6.88509		-0.0191993	-0.164529	0.87269	0.913655	-7.45319
ALDH4A1	-0.0560355	-0.911696	0.384014	0.479725	-6.75688		0.0488973	0.808638	0.438095	0.626437	-6.36892		0.104933	1.70864	0.119238	0.205961	-5.66557
CBFB	-0.056231	-0.637653	0.538451	0.625492	-6.80114		-0.0317527	-0.363347	0.724134	0.848219	-6.46155		0.0244783	0.27498	0.789097	0.854973	-6.83566
PDCD6	-0.0563264	-0.330626	0.747953	0.808068	-6.57947		0.294838	1.83328	0.0975617	0.25324	-4.68743		0.351164	2.13296	0.059544	0.118263	-4.53363
G6PC2	-0.0564229	-0.256449	0.802958	0.851646	-7.20548		-0.118706	-0.538855	0.602127	0.758579	-6.58661		-0.0622832	-0.278329	0.786599	0.853347	-7.04894
FBXO21	-0.056604	-0.820231	0.431767	0.527846	-6.69212		0.0493836	0.728772	0.483355	0.664558	-6.29052		0.105988	1.537	0.156228	0.25386	-5.76227
ENSA	-0.0568732	-0.650004	0.530773	0.61944	-7.29692		0.0473646	0.549037	0.595384	0.753974	-6.87606		0.104238	1.19141	0.261812	0.375747	-6.66294
PDXK	-0.0573414	-0.812251	0.436117	0.532071	-7.0855		-0.0196356	-0.280696	0.784836	0.889067	-6.9031		0.0377059	0.531076	0.607304	0.703846	-7.14433
EHD1	-0.0575796	-1.06362	0.313245	0.407666	-7.01403		0.0846266	1.58449	0.145088	0.32546	-5.89335		0.142206	2.63433	0.025568	0.059494	-4.59639
FMC1	-0.0577206	-0.396659	0.7002	0.769173	-7.1954		-0.195297	-1.33119	0.213547	0.41007	-5.88953		-0.137576	-0.924693	0.377543	0.495762	-6.6766
INTS11	-0.0577244	-0.843746	0.419121	0.515301	-6.67215		0.26209	3.99168	0.00270835	0.0278322	-1.55209		0.319815	4.78128	0.000809186	0.00402721	-0.57266
USP7	-0.057773	-0.697725	0.501721	0.593123	-7.39242		-0.00203586	-0.0247497	0.980756	0.987314	-7.1596		0.0557371	0.671452	0.517594	0.627658	-7.27513
CISD3	-0.0577847	-0.563046	0.586174	0.669309	-7.37499		-0.0249827	-0.245355	0.811291	0.906083	-7.02158		0.032802	0.317758	0.7574	0.829585	-7.35178
ADD1	-0.0578737	-1.46879	0.173541	0.253657	-6.32155		0.0209157	0.537777	0.602843	0.758846	-6.7497		0.0787894	1.9959	0.0747549	0.140944	-5.42591
CCT3	-0.0585193	-1.58028	0.146047	0.219434	-6.62708		0.0500378	1.36037	0.204466	0.399936	-6.42625		0.108557	2.93263	0.0154334	0.0404439	-4.32982
MTPN	-0.0585978	-0.765346	0.46227	0.557874	-7.21644		-0.123073	-1.60557	0.140374	0.318512	-5.77826		-0.0644752	-0.830193	0.426378	0.543763	-7.01548
OSBP	-0.0591248	-0.750602	0.470697	0.565325	-6.72849		0.0890545	1.15813	0.274514	0.479921	-5.87779		0.148179	1.89132	0.0887639	0.161394	-5.24056
CHAMP1	-0.0597694	-0.528165	0.609248	0.688878	-6.87392		0.0445909	0.402189	0.696259	0.827649	-6.46214		0.10436	0.92349	0.378139	0.496112	-6.44672
SLC25A5	-0.0598977	-1.22733	0.248634	0.34029	-6.97439		-0.0665707	-1.36732	0.202352	0.398223	-6.30897		-0.00667302	-0.135948	0.89464	0.930809	-7.59534
EIPR1	-0.060058	-1.09408	0.30033	0.394888	-6.74018		0.0173154	0.319454	0.756152	0.868982	-6.81833		0.0773733	1.406	0.19092	0.293446	-6.23738
WIPF2	-0.0606966	-0.652216	0.529404	0.618563	-7.0607		0.2403	2.67434	0.0238918	0.105814	-3.9156		0.300997	3.29572	0.00839714	0.0248006	-3.18879
UNC13B	-0.0607747	-0.461906	0.654328	0.728887	-6.81077		-0.201786	-1.51319	0.162092	0.349113	-5.31778		-0.141011	-1.03659	0.325061	0.445498	-6.20616
CTNNB1	-0.0614086	-1.67135	0.126529	0.194476	-6.46394		-0.0283784	-0.775274	0.456651	0.643716	-6.99805		0.0330302	0.896343	0.391759	0.509012	-7.2538
APPL2	-0.061684	-0.513177	0.619305	0.6984	-6.55185		-0.126622	-1.04949	0.319382	0.525785	-5.64901		-0.0649384	-0.527546	0.609661	0.705763	-6.3896
JADE1	-0.061952	-0.940917	0.369575	0.465798	-6.7727		-3.28138e-05	-0.0005042	0.999608	0.999729	-6.75103		0.0619192	0.936421	0.371771	0.491027	-6.64009
CPSF6	-0.0622657	-0.784769	0.451319	0.546021	-7.31782		-0.0749127	-0.946673	0.366778	0.568004	-6.67887		-0.012647	-0.158244	0.877508	0.917423	-7.49155
MYO5C	-0.0624879	-0.558909	0.588886	0.671897	-6.89357		-0.196866	-1.74196	0.113048	0.279007	-5.13211		-0.134378	-1.16869	0.27043	0.38536	-6.20376
ZNF235	-0.0626103	-1.62774	0.135563	0.206779	-6.1575		0.0101879	0.268143	0.794202	0.894294	-6.91822		0.0727982	1.88624	0.0895043	0.162446	-5.64448
PSMD8	-0.0628528	-1.45097	0.178329	0.259344	-6.56721		0.0794156	1.85803	0.0937159	0.247308	-5.5114		0.142268	3.29232	0.0084447	0.0248345	-3.48826
PICALM	-0.06321	-0.630674	0.542818	0.629351	-6.84918		0.0383295	0.389114	0.705592	0.834461	-6.50217		0.10154	1.01242	0.335911	0.456776	-6.39676
NUDT16L1	-0.0633101	-1.80726	0.101763	0.162587	-5.86447		-0.00960173	-0.277034	0.787564	0.8904	-6.88032		0.0537084	1.52589	0.15894	0.256742	-6.12742
EHMT1	-0.063972	-0.831735	0.425548	0.5215	-6.72636		-0.00966373	-0.127098	0.901457	0.949436	-6.5984		0.0543082	0.70241	0.498923	0.610673	-6.69102
FMOD	-0.0640996	-0.933312	0.373295	0.4697	-6.69233		0.221922	3.34505	0.00773682	0.0531862	-2.67523		0.286021	4.23548	0.00184796	0.00751921	-1.50495
MAP4	-0.0642133	-0.434874	0.673164	0.745457	-7.60343		-0.351276	-2.34573	0.0416632	0.14776	-4.80469		-0.287063	-1.90061	0.0874264	0.15954	-5.86182
IST1	-0.0647184	-0.756393	0.467376	0.562683	-6.90122		-0.150245	-1.74912	0.111757	0.276956	-5.26266		-0.0855262	-0.980042	0.350862	0.471207	-6.55191
DRAP1	-0.0648494	-1.55432	0.15208	0.227365	-6.24091		-0.0656869	-1.58251	0.145539	0.32546	-5.71604		-0.000837481	-0.0198696	0.98455	0.987831	-7.2821
CUL2	-0.0655081	-1.61215	0.13893	0.211164	-6.2541		-0.103769	-2.55703	0.0291458	0.118272	-4.29276		-0.0382613	-0.929326	0.375255	0.494267	-6.91876
UGGT1	-0.0656331	-1.00944	0.337268	0.432686	-6.986		-0.162453	-2.48663	0.0328361	0.127245	-4.40265		-0.09682	-1.46101	0.175616	0.277138	-6.30657
SEPHS1	-0.0656379	-1.15585	0.275401	0.368712	-6.77758		-0.0642752	-1.13848	0.28224	0.489248	-6.30698		0.0013627	0.0237608	0.981525	0.987098	-7.32172
DLST	-0.0656538	-1.20028	0.258505	0.350929	-7.06156		0.00478504	0.0879671	0.931691	0.960727	-7.30148		0.0704388	1.28564	0.228394	0.337602	-6.82569
TRPM6	-0.0658007	-0.687091	0.50811	0.599263	-6.61764		-0.118575	-1.23721	0.245105	0.445122	-5.6152		-0.0527738	-0.538819	0.60215	0.699741	-6.55894
PCLO	-0.0660656	-1.01353	0.335408	0.43085	-6.56124		0.171126	2.70748	0.0225872	0.101593	-3.68673		0.237192	3.68648	0.00441825	0.0147651	-2.35269
CDC42EP4	-0.0669469	-1.47168	0.172775	0.253028	-6.56142		-0.156459	-3.43038	0.00671828	0.0488295	-2.92362		-0.0895122	-1.94257	0.0816162	0.151602	-5.73853
WDR44	-0.0672137	-1.53343	0.157095	0.233934	-6.1993		0.115957	2.70698	0.0226062	0.101593	-3.91022		0.183171	4.20827	0.00192771	0.00773913	-1.72057
PUDP	-0.0672456	-0.86005	0.410502	0.506982	-6.74723		0.175444	2.31444	0.0439196	0.153235	-4.3651		0.24269	3.14428	0.0108116	0.030424	-3.30023
CHRM3	-0.067472	-0.587589	0.570225	0.655073	-7.59431		-0.102678	-0.895092	0.392395	0.590942	-6.85874		-0.0352063	-0.304483	0.767188	0.837027	-7.58949
UBLCP1	-0.0676703	-0.639164	0.537508	0.625492	-7.01223		0.00645743	0.0617889	0.951985	0.972329	-6.7446		0.0741277	0.697938	0.501594	0.613444	-6.83491
NHEJ1	-0.0677028	-1.31308	0.219351	0.306197	-6.15685		-0.0952121	-1.85223	0.0946045	0.248564	-4.95107		-0.0275093	-0.524854	0.611462	0.706875	-6.72731
DACT3	-0.0677339	-0.166226	0.871391	0.905993	-6.4551		0.173845	0.437207	0.671528	0.807244	-5.91241		0.241579	0.592986	0.56675	0.670525	-6.155
ALDH5A1	-0.0680809	-1.57984	0.146147	0.219476	-6.35574		-0.229364	-5.27326	0.00039872	0.00845456	0.060995		-0.161283	-3.66452	0.00457861	0.0151998	-2.79875
MAPK14	-0.0681617	-0.965071	0.357939	0.453982	-6.81817		-0.0887918	-1.26122	0.236702	0.435908	-6.00909		-0.0206301	-0.288454	0.779066	0.846847	-7.115
CCDC40	-0.0682338	-0.660906	0.524049	0.613258	-6.60422		-0.0855702	-0.832683	0.425039	0.615581	-5.9911		-0.0173364	-0.164903	0.872404	0.913655	-6.67209
SERTAD4-AS1	-0.0684089	-0.197898	0.847208	0.886668	-7.08019		-0.107039	-0.309153	0.763739	0.875145	-6.55193		-0.0386306	-0.109911	0.914719	0.943654	-6.94538
COX5A	-0.0684435	-2.12014	0.0608305	0.107552	-5.59979		0.0750279	2.3543	0.0410656	0.14662	-4.74419		0.143471	4.45354	0.00132191	0.00581909	-1.57438
IAPP	-0.0684593	-0.528147	0.60926	0.688878	-7.0839		-0.0850976	-0.658032	0.525816	0.700546	-6.50879		-0.0166384	-0.126576	0.90186	0.935089	-7.07871
ASGR1	-0.0687006	-0.748334	0.472003	0.566441	-6.85315		-0.14085	-1.53091	0.157711	0.344606	-5.51556		-0.0721491	-0.771082	0.459018	0.574441	-6.68384
PPP1R7	-0.0687266	-1.81966	0.0997394	0.160339	-5.9434		0.0285574	0.766931	0.46137	0.647722	-6.71117		0.097284	2.57267	0.028384	0.0645988	-4.60521
PRDX3	-0.06955	-0.480451	0.641552	0.717309	-7.58252		-0.0977175	-0.676516	0.514511	0.693461	-6.96438		-0.0281674	-0.193237	0.850757	0.899765	-7.5468
IL11RA	-0.0696022	-1.1954	0.26032	0.352755	-7.12569		0.143088	2.48458	0.0329504	0.127291	-4.74779		0.21269	3.66744	0.00455696	0.0151613	-3.08932
MIF	-0.0697173	-0.664072	0.522106	0.611936	-7.54527		-0.01975	-0.189087	0.85392	0.925875	-7.26736		0.0499672	0.474598	0.645571	0.736015	-7.52342
PSMD1	-0.0700381	-2.93725	0.0153137	0.034539	-4.44758		-0.0380026	-1.59946	0.141725	0.321095	-6.10079		0.0320356	1.3392	0.211022	0.317694	-6.80199
LZIC	-0.0703898	-0.729815	0.482745	0.577033	-6.73031		-0.304101	-3.07187	0.012208	0.0701005	-2.97312		-0.233711	-2.31563	0.0438316	0.0929414	-4.515
QARS	-0.0707856	-0.45323	0.660347	0.733691	-7.15221		-0.194977	-1.24061	0.2439	0.443737	-5.9827		-0.124192	-0.778269	0.454964	0.571001	-6.78711
SLC17A4	-0.0708758	-0.357059	0.728689	0.791801	-6.91167		-0.00754498	-0.0384896	0.970077	0.982477	-6.49734		0.0633308	0.315947	0.758732	0.830441	-6.78423
PTMS	-0.0709977	-1.28194	0.229638	0.317903	-6.60137		-0.0519083	-0.944287	0.367935	0.568422	-6.47762		0.0190894	0.341586	0.739942	0.816703	-7.22928
RTCA	-0.0711781	-0.667794	0.519827	0.610214	-6.92873		-0.58347	-5.18094	0.00045415	0.0091163	0.227289		-0.512292	-4.47918	0.00127142	0.00563808	-1.06131
CPPED1	-0.0712588	-0.957077	0.36176	0.457288	-6.48348		-0.160305	-2.14177	0.0586748	0.1812	-4.45024		-0.089046	-1.16477	0.271943	0.387333	-6.11151
QDPR	-0.0720271	-1.73622	0.114093	0.178552	-6.09342		-0.179501	-4.30257	0.00166579	0.0208988	-1.39595		-0.107474	-2.54116	0.02994	0.0675276	-4.667
ARPC5	-0.0723771	-1.93319	0.0828836	0.138646	-5.97512		0.137441	3.72501	0.00415091	0.0362272	-2.51598		0.209818	5.63318	0.000242827	0.00152805	0.139654
UCHL5	-0.0732128	-1.35727	0.205416	0.289699	-6.32255		0.110124	2.0922	0.0637272	0.19246	-4.81213		0.183337	3.42132	0.0068195	0.0208462	-2.9269
GRK7	-0.0734218	-0.593462	0.566444	0.651974	-6.63542		0.18124	1.53176	0.157502	0.344571	-5.25257		0.254662	2.09838	0.0630755	0.123727	-4.74325
KCNA7	-0.0734531	-0.594779	0.565598	0.651498	-7.06907		0.00516915	0.0424646	0.966989	0.980262	-6.77488		0.0786223	0.634761	0.540258	0.649129	-6.90708
SMC1A	-0.0736502	-1.48306	0.169786	0.249135	-6.24172		-0.0365423	-0.742432	0.47541	0.660211	-6.54786		0.0371079	0.741747	0.475806	0.589569	-6.89567
MRPS27	-0.0740189	-0.747043	0.472747	0.567108	-6.60989		0.0659112	0.683258	0.510424	0.690426	-6.1933		0.13993	1.41735	0.187674	0.290053	-5.78411
CARM1	-0.0741762	-1.89485	0.0882542	0.145218	-5.92028		-0.0801548	-2.05434	0.0678641	0.200332	-5.18616		-0.00597867	-0.151434	0.882734	0.921287	-7.44543
DUSP3	-0.0741909	-1.20725	0.255933	0.348221	-6.72641		-0.0210631	-0.346464	0.736387	0.857219	-6.91864		0.0531278	0.859197	0.41095	0.528114	-6.94223
MED25	-0.074349	-1.34561	0.209019	0.29387	-6.65308		0.0749983	1.37861	0.198957	0.394118	-6.13147		0.149347	2.70935	0.0225155	0.0542353	-4.43365
SGCE	-0.0746619	-0.67353	0.516328	0.607053	-6.66921		0.0499724	0.46227	0.654076	0.79595	-6.32816		0.124634	1.12578	0.287326	0.404649	-6.13175
KMT2E	-0.0747151	-0.720834	0.48801	0.580292	-7.38467		-0.0264637	-0.256788	0.802704	0.901171	-7.13245		0.0482514	0.463645	0.653125	0.742659	-7.40842
NAPG	-0.0750876	-1.07387	0.308854	0.404178	-6.69636		-0.205242	-2.91086	0.0160112	0.083408	-3.48656		-0.130155	-1.81624	0.100294	0.17922	-5.58171
UBE2O	-0.0752141	-1.29735	0.224498	0.311648	-6.57546		-0.0106687	-0.186303	0.856043	0.927175	-6.92221		0.0645454	1.10849	0.294363	0.412629	-6.65528
COPB1	-0.0755994	-1.27083	0.233403	0.321636	-6.2855		0.0085605	0.146054	0.886867	0.944257	-6.60994		0.0841599	1.40973	0.189848	0.292394	-5.97925
MTHFD1L	-0.0756824	-1.07357	0.30898	0.404178	-6.96408		0.0895999	1.29287	0.225981	0.424473	-6.2358		0.165282	2.35243	0.041195	0.0882206	-5.02794
ATP5F1A	-0.0757637	-1.68841	0.123144	0.19068	-6.54298		0.000120886	0.00270893	0.997893	0.998889	-7.42374		0.0758846	1.68819	0.123188	0.211592	-6.40824
HGS	-0.0758774	-1.69363	0.122125	0.189643	-5.98442		-0.241099	-5.31997	0.000373484	0.00821175	0.285427		-0.165222	-3.58862	0.0051812	0.0167209	-2.72126
UBQLN4	-0.0758969	-1.20542	0.256606	0.348822	-6.72081		-0.0559284	-0.894842	0.392522	0.590942	-6.55222		0.0199685	0.314094	0.760096	0.831632	-7.26779
APLP2	-0.0762131	-0.723699	0.486327	0.579677	-6.62721		0.0616615	0.601478	0.561306	0.726724	-6.24713		0.137875	1.31124	0.219947	0.328177	-5.91364
GLOD4	-0.0767372	-2.30651	0.0445096	0.0834485	-5.41501		-0.0734306	-2.21383	0.0520106	0.169301	-5.07663		0.00330657	0.0988	0.923308	0.949217	-7.60395
INTS2	-0.0777094	-0.751303	0.470295	0.565293	-6.53611		0.227073	2.30997	0.044251	0.154034	-4.12716		0.304783	3.01717	0.013384	0.0360781	-3.25478
MCC	-0.0777751	-0.498371	0.629322	0.705731	-6.40527		0.121438	0.806308	0.439375	0.627291	-5.75761		0.199213	1.29092	0.226631	0.335325	-5.59336
RPS6KA3	-0.0780736	-1.15177	0.276998	0.370521	-6.99161		-0.0860092	-1.27215	0.232954	0.43085	-6.35752		-0.00793562	-0.116223	0.909845	0.940132	-7.52731
PRXL2B	-0.0782538	-1.06573	0.312337	0.406944	-6.6989		-0.0754885	-1.03368	0.326355	0.531351	-6.24359		0.00276528	0.0372309	0.971056	0.979221	-7.14278
RPN1	-0.0790823	-1.30597	0.221666	0.308569	-6.67568		-0.192934	-3.16605	0.0104248	0.0637991	-3.27807		-0.113852	-1.84199	0.0961925	0.172917	-5.78774
HMGB3	-0.0800298	-0.926824	0.37649	0.473126	-7.25085		-0.0912381	-1.05914	0.315181	0.521721	-6.6235		-0.0112083	-0.128875	0.900088	0.933574	-7.55369
CSNKA2IP	-0.0801885	-0.810928	0.436841	0.53209	-6.58543		0.0161743	0.166658	0.87106	0.936032	-6.442		0.0963627	0.970184	0.35551	0.475752	-6.30674
BRD3	-0.080687	-1.19955	0.258778	0.351141	-6.60699		-0.0215871	-0.324624	0.752354	0.865903	-6.79911		0.0590999	0.873535	0.403467	0.520943	-6.80157
TMCO3	-0.0806958	-0.459864	0.655743	0.730193	-6.67719		0.0268324	0.156148	0.879116	0.940326	-6.30668		0.107528	0.610711	0.555421	0.662064	-6.45702
APBA1	-0.080924	-0.750902	0.470525	0.565325	-6.35531		0.0771171	0.737521	0.478256	0.661277	-5.91345		0.158041	1.47288	0.172458	0.273157	-5.47043
NRBP1	-0.0809353	-0.763139	0.463526	0.559165	-6.32558		0.190893	1.88398	0.0898341	0.240579	-4.59995		0.271828	2.61476	0.0264297	0.0612624	-3.74536
PAN3	-0.0810972	-0.966914	0.357062	0.453252	-6.58837		0.0601584	0.733248	0.480742	0.662269	-6.31913		0.141256	1.68735	0.123353	0.211754	-5.58312
GSTM2	-0.0811242	-0.924165	0.377805	0.473987	-6.57379		-0.219783	-2.4745	0.0335172	0.128234	-3.96846		-0.138659	-1.52905	0.158166	0.256262	-5.7151
CCNL1	-0.0813431	-1.20686	0.256076	0.348259	-6.4548		-0.014766	-0.221819	0.829052	0.914387	-6.68682		0.0665771	0.982594	0.349666	0.470469	-6.55648
EIF4G2	-0.081365	-2.25115	0.0488533	0.0902991	-5.38579		-0.0532062	-1.48021	0.170531	0.358622	-6.05125		0.0281588	0.774344	0.457176	0.573087	-7.16834
DYNC1LI1	-0.081722	-2.71486	0.0223066	0.0471004	-4.74459		-0.0303766	-1.01458	0.334931	0.539293	-6.72929		0.0513455	1.69964	0.120962	0.208363	-6.23316
ECH1	-0.0822319	-0.98841	0.346952	0.442845	-7.30525		-0.126009	-1.51509	0.161617	0.348838	-6.18625		-0.0437773	-0.522435	0.613083	0.70809	-7.52855
HMGCS1	-0.0823951	-1.98051	0.0766777	0.130292	-5.84499		0.246953	6.07083	0.000136118	0.00460506	1.09991		0.329348	8.00693	1.40094e-05	0.000190541	3.22762
BPNT1	-0.0825541	-1.6151	0.138287	0.210506	-6.06232		-0.0866308	-1.7027	0.120373	0.289722	-5.45533		-0.00407675	-0.0787815	0.938807	0.961152	-7.18129
PGK1	-0.0827391	-3.13941	0.0109003	0.0260688	-4.21793		-0.0935747	-3.55708	0.00545546	0.0431139	-3.01913		-0.0108356	-0.408781	0.691574	0.774964	-7.73207
ALKBH8	-0.0832734	-1.21444	0.253299	0.345262	-6.55474		0.0463629	0.68874	0.507116	0.686876	-6.5757		0.129636	1.89139	0.0887538	0.161394	-5.50703
NUBP2	-0.0833871	-1.51559	0.161491	0.238708	-6.43573		-0.0947043	-1.72641	0.1159	0.283014	-5.65046		-0.0113172	-0.203567	0.842896	0.893648	-7.40262
RRAGD	-0.0834811	-1.01882	0.333014	0.428506	-6.37704		0.0297152	0.371012	0.718598	0.843501	-6.37009		0.113196	1.3788	0.1989	0.303623	-5.83651
ARL6IP1	-0.0837039	-0.803195	0.441088	0.536613	-6.89818		0.0101038	0.0985349	0.923513	0.957085	-6.75357		0.0938077	0.898124	0.390855	0.508365	-6.6808
UBA1	-0.0841405	-2.3435	0.0418201	0.0791951	-5.57815		0.349385	9.93853	2.12163e-06	0.000412102	5.26371		0.433526	12.2341	3.23864e-07	1.45545e-05	7.00567
FNBP1L	-0.0842491	-0.553076	0.592721	0.674738	-7.51094		-0.0933961	-0.614792	0.552831	0.719661	-6.97558		-0.00914706	-0.0595861	0.953694	0.97111	-7.53316
SSTR3	-0.0849094	-0.498668	0.62912	0.705731	-6.09678		0.141361	0.858027	0.411565	0.603908	-5.4325		0.22627	1.3412	0.210397	0.316911	-5.24526
PPP6C	-0.0852259	-1.71456	0.118116	0.183904	-5.9651		0.0622253	1.27688	0.231346	0.429724	-6.07356		0.147451	2.97219	0.0144373	0.0382795	-3.80347
MAP3K13	-0.0852539	-1.59142	0.143524	0.216725	-6.30142		-0.199844	-3.70782	0.00426808	0.0370351	-2.36739		-0.11459	-2.09418	0.0635184	0.124352	-5.39715
AK1	-0.0853099	-1.82839	0.0983393	0.158396	-5.86374		-0.0174781	-0.379122	0.712759	0.839451	-6.87636		0.0678318	1.44576	0.17975	0.281011	-6.26377
TICRR	-0.0853411	-0.958498	0.361079	0.45681	-6.33395		-0.119816	-1.34929	0.207876	0.403296	-5.43388		-0.0344752	-0.378536	0.71318	0.793565	-6.58025
TBCD	-0.0860763	-2.84005	0.0180462	0.039302	-4.47634		-0.00821981	-0.273218	0.790411	0.891692	-7.17133		0.0778565	2.56202	0.0289005	0.0655268	-4.81308
VCPIP1	-0.086504	-1.68085	0.124634	0.192143	-6.02809		-0.012423	-0.244456	0.811968	0.906418	-6.87074		0.074081	1.43227	0.183476	0.28506	-6.23048
POU2F2	-0.087223	-1.4606	0.175727	0.256478	-6.20536		-0.0812284	-1.36839	0.202028	0.398106	-5.83999		0.00599451	0.0991709	0.923021	0.949217	-7.11237
TXNL1	-0.0873245	-2.30955	0.0442829	0.0831788	-5.26757		0.0532471	1.42754	0.184798	0.375457	-6.10517		0.140572	3.72082	0.00417915	0.0141546	-2.75114
PHF14	-0.0875322	-1.39353	0.194544	0.278013	-6.27335		0.0777218	1.26542	0.235253	0.433771	-5.96244		0.165254	2.64024	0.0253131	0.0590377	-4.24183
HMHB1	-0.0876064	-0.509733	0.621627	0.698975	-6.44804		-0.144323	-0.83867	0.421829	0.613588	-5.74375		-0.0567166	-0.322226	0.754115	0.826601	-6.3767
MPP7	-0.0878594	-1.52661	0.158764	0.23537	-6.06436		0.0652477	1.15784	0.274627	0.479921	-6.05023		0.153107	2.66631	0.024219	0.0573747	-4.1639
TMEM91	-0.0886245	-1.16802	0.270689	0.364348	-6.99461		0.0554231	0.73858	0.477642	0.661232	-6.91648		0.144048	1.8999	0.0875283	0.159629	-5.87666
AGL	-0.088968	-1.37242	0.200812	0.284539	-6.21351		-0.169359	-2.60398	0.0269171	0.112807	-3.88052		-0.080391	-1.21336	0.253694	0.36707	-6.25244
TPPP3	-0.089459	-2.53231	0.0303921	0.0612932	-5.02192		0.0303982	0.868719	0.40597	0.599751	-6.8405		0.119857	3.39095	0.00717045	0.0217424	-3.42847
TOP1	-0.0896772	-1.07078	0.310171	0.40537	-6.53938		-0.0392067	-0.473253	0.646496	0.79098	-6.52679		0.0504705	0.597686	0.563734	0.669059	-6.79988
EDC4	-0.0897477	-1.20753	0.255832	0.348221	-6.23448		0.0112863	0.155107	0.879915	0.940703	-6.48962		0.101034	1.35435	0.206315	0.312325	-5.92504
GNG4	-0.0898614	-1.31065	0.22014	0.307156	-6.57581		0.394422	6.05802	0.000138394	0.00463004	1.21533		0.484283	7.28808	3.09787e-05	0.000331946	2.53544
HEXA-AS1	-0.0903297	-0.917152	0.381288	0.477165	-6.34155		-0.140266	-1.42433	0.185699	0.376759	-5.31082		-0.0499359	-0.493975	0.632311	0.724607	-6.49215
HDGFL2	-0.0904303	-0.543682	0.598925	0.680001	-7.12297		0.103728	0.637834	0.538338	0.708536	-6.58962		0.194158	1.17161	0.269313	0.384313	-6.44945
ARMT1	-0.0905708	-1.88041	0.0903594	0.147865	-5.88912		0.0479335	1.0113	0.33642	0.540822	-6.53046		0.138504	2.87685	0.016958	0.0437162	-4.12874
HCN1	-0.0907437	-1.08773	0.302986	0.398033	-6.20192		-0.0227194	-0.27728	0.787381	0.8904	-6.29427		0.0680243	0.807327	0.438815	0.555156	-6.32551
OLA1	-0.091292	-2.40737	0.0375458	0.0725613	-5.0578		0.037035	0.991157	0.345675	0.548659	-6.55785		0.128327	3.38269	0.00726916	0.0219974	-3.27434
GALNS	-0.0914603	-0.883669	0.398235	0.494673	-6.55866		-0.0664905	-0.64807	0.531971	0.702236	-6.26138		0.0249698	0.237648	0.817095	0.87492	-6.79072
AIFM1	-0.0916951	-1.35437	0.206308	0.290685	-6.11607		-0.0855262	-1.27303	0.232655	0.430562	-5.73822		0.00616886	0.0898093	0.930265	0.954679	-6.88329
CDK7	-0.0918044	-0.625539	0.546044	0.632361	-6.68831		-0.207985	-1.40356	0.191626	0.383853	-5.43506		-0.116181	-0.764846	0.462554	0.57787	-6.42234
SCYL2	-0.0919282	-0.908544	0.385595	0.481355	-6.08334		0.064955	0.660702	0.524175	0.699444	-5.8312		0.156883	1.55687	0.151478	0.248556	-5.22745
EIF3K	-0.0919556	-1.25615	0.238457	0.328009	-6.28206		-0.104321	-1.43144	0.183707	0.374757	-5.58596		-0.0123655	-0.166278	0.871351	0.913205	-6.91858
ARF4	-0.0922548	-1.16061	0.273552	0.366726	-7.11511		-0.292072	-3.64832	0.00470081	0.0393632	-2.71216		-0.199818	-2.47588	0.0334388	0.0739239	-5.04733
HMBOX1	-0.0923429	-1.40627	0.190843	0.273662	-5.92699		-0.267868	-4.00286	0.00266085	0.0274378	-1.41369		-0.175525	-2.55959	0.0290197	0.0656487	-4.02236
PSMD4	-0.0925031	-3.20571	0.00975596	0.0238049	-3.79253		-0.0521432	-1.81793	0.100019	0.256928	-5.59323		0.0403599	1.39068	0.19538	0.298782	-6.53626
CFB	-0.0926262	-1.00675	0.338493	0.433703	-6.45446		-0.137321	-1.49274	0.16728	0.354705	-5.4081		-0.0446951	-0.474749	0.645467	0.736015	-6.70436
BNIPL	-0.0926459	-0.816442	0.433829	0.529835	-6.60811		0.414136	3.90566	0.00310528	0.0297771	-1.64796		0.506782	4.65428	0.000976912	0.00466162	-0.714335
PLCD1	-0.0930264	-0.710492	0.494117	0.585512	-7.04397		0.073756	0.575533	0.578029	0.739986	-6.65925		0.166782	1.2774	0.23117	0.340393	-6.35671
EXOC7	-0.0933116	-2.89302	0.0165008	0.0367484	-4.22358		0.0332777	1.04792	0.320068	0.526338	-6.48557		0.126589	3.9217	0.00302688	0.0110205	-2.3526
COL5A2	-0.093483	-0.648365	0.531788	0.620385	-6.66956		0.0483093	0.344132	0.738086	0.857219	-6.3633		0.141792	0.985391	0.348359	0.469811	-6.26014
DSTN	-0.093545	-2.86092	0.0174207	0.0382037	-4.48426		0.203037	6.32256	9.87121e-05	0.00391082	1.36946		0.296582	9.14266	4.43997e-06	8.66136e-05	4.38322
CZIB	-0.0935693	-0.898957	0.390433	0.486184	-6.59369		-0.0526064	-0.511233	0.620616	0.770587	-6.3947		0.0409629	0.388579	0.705975	0.788461	-6.791
LCMT1	-0.093823	-1.40804	0.190334	0.273293	-6.1169		-0.161261	-2.41444	0.0370999	0.138252	-4.14508		-0.0674379	-0.990314	0.346066	0.467477	-6.43953
OR2G2	-0.0939719	-1.03858	0.324181	0.418776	-7.25538		0.154565	1.73054	0.115137	0.28254	-5.89793		0.248537	2.75984	0.0206703	0.0506826	-4.59709
MTFR1L	-0.0940914	-1.80863	0.101537	0.162449	-5.83476		-0.130733	-2.51716	0.0311823	0.123572	-4.23128		-0.0366415	-0.692972	0.504571	0.616806	-6.97576
MATR3	-0.0941744	-2.1237	0.06047	0.107103	-5.79247		0.0654559	1.48942	0.168135	0.356016	-6.24267		0.15963	3.60346	0.00505721	0.0163734	-3.16714
LSM14A	-0.0944534	-0.758399	0.466229	0.561751	-6.99201		-0.180865	-1.44731	0.179327	0.369578	-5.76502		-0.0864117	-0.67851	0.5133	0.623757	-6.89656
CNNM4	-0.0944552	-1.30014	0.22358	0.310803	-6.27418		-0.114654	-1.58249	0.145542	0.32546	-5.42821		-0.0201987	-0.273537	0.790173	0.855216	-6.9376
ATP5PO	-0.0947478	-2.58756	0.0276768	0.0566903	-4.88595		0.065121	1.8002	0.102931	0.262873	-5.66581		0.159869	4.37195	0.00149728	0.00638569	-1.75668
TAGLN3	-0.0949808	-1.23183	0.247023	0.338392	-6.92985		0.00207043	0.0270817	0.978943	0.987139	-7.21323		0.0970512	1.2562	0.238437	0.348511	-6.76577
SGTB	-0.0953658	-0.795818	0.445165	0.540046	-6.58919		-0.200185	-1.65697	0.129446	0.303425	-5.12776		-0.104819	-0.845127	0.418386	0.535612	-6.38268
H1FX	-0.096156	-1.60394	0.140733	0.213153	-6.62912		-0.221482	-3.68339	0.00444044	0.0380917	-2.72846		-0.125326	-2.06796	0.0663472	0.128636	-5.79114
UROC1	-0.0968158	-0.799806	0.442958	0.538018	-7.14724		-0.00406734	-0.0340798	0.973504	0.983631	-7.00156		0.0927485	0.762633	0.463814	0.578758	-7.03923
STEAP1B	-0.0969643	-0.336514	0.743646	0.803837	-7.51394		-0.0930106	-0.324293	0.752597	0.865903	-7.0231		0.00395379	0.0135931	0.98943	0.991736	-7.43261
POLB	-0.0972469	-1.91284	0.0856949	0.142183	-5.62399		0.0330061	0.661095	0.523933	0.699444	-6.61397		0.130253	2.55982	0.0290085	0.0656487	-4.45188
ATP5MPL	-0.098452	-1.23452	0.246063	0.337231	-6.78879		0.00970232	0.123163	0.904491	0.949991	-7.07115		0.108154	1.35221	0.206972	0.313005	-6.51017
PDCD1LG2	-0.0990249	-0.868479	0.406095	0.502156	-6.98865		0.0131066	0.116994	0.909251	0.950279	-6.89862		0.112131	0.981809	0.350034	0.470514	-6.74822
PCCB	-0.0991742	-1.11367	0.292242	0.386617	-7.14741		0.229949	2.62734	0.0258725	0.110637	-4.44756		0.329123	3.7261	0.00414362	0.0140818	-2.92688
SLC27A1	-0.0997698	-0.516473	0.617086	0.69665	-6.53026		0.0233883	0.123959	0.903877	0.949939	-6.19863		0.123158	0.636065	0.539443	0.648667	-6.325
PXN	-0.100449	-1.58088	0.14591	0.219434	-6.22048		-0.0697445	-1.1072	0.294892	0.500623	-6.32086		0.0307042	0.478184	0.643107	0.734318	-7.17411
BAG6	-0.100591	-0.690763	0.505898	0.597356	-6.68682		-0.191088	-1.30654	0.221481	0.418631	-5.59872		-0.0904974	-0.604367	0.559461	0.665825	-6.58579
RBFOX1	-0.10075	-1.00822	0.337823	0.433213	-6.44012		-0.0795388	-0.805064	0.440059	0.627673	-6.14681		0.0212113	0.209061	0.838723	0.890164	-6.79677
SLC39A10	-0.100897	-1.55881	0.151021	0.225894	-6.03141		0.0362657	0.571571	0.580607	0.741708	-6.56748		0.137162	2.1179	0.0610583	0.120748	-5.06978
LRIG1	-0.10114	-0.713323	0.49244	0.583985	-6.43108		-0.0453658	-0.324796	0.752227	0.865903	-6.1696		0.0557746	0.387828	0.706513	0.788769	-6.47396
PCYT2	-0.101405	-0.79775	0.444095	0.538964	-6.26726		0.177492	1.46707	0.173996	0.362061	-5.14057		0.278897	2.23982	0.0497913	0.102756	-4.32151
CD1D	-0.101678	-1.36374	0.20344	0.287371	-6.0623		-0.0825663	-1.11818	0.2904	0.497664	-5.87292		0.0191117	0.252435	0.80597	0.866396	-6.80954
NDUFV2	-0.101717	-0.915183	0.38227	0.477997	-6.69788		-0.123134	-1.10974	0.293851	0.499596	-6.01461		-0.0214169	-0.189443	0.853648	0.902189	-6.9684
ACTB	-0.102083	-2.47992	0.0332109	0.0653581	-5.41967		0.0853458	2.0951	0.0634211	0.19192	-5.5618		0.187429	4.56207	0.0011217	0.00517218	-1.79424
RNF2	-0.102099	-0.5741	0.578961	0.662078	-6.87436		0.184816	1.0819	0.305445	0.511795	-5.99759		0.286916	1.63794	0.133399	0.225781	-5.64107
COX6B1	-0.102179	-2.59173	0.0274816	0.0563617	-4.74012		0.0185519	0.477576	0.643524	0.788625	-6.93667		0.120731	3.05676	0.0125217	0.0342256	-3.81869
KIAA1210	-0.102486	-0.616722	0.551609	0.638315	-6.27685		-0.00708156	-0.0434788	0.966201	0.979869	-6.013		0.0954045	0.571262	0.580808	0.682065	-6.17074
PAFAH1B2	-0.102983	-3.12544	0.0111583	0.0265385	-3.94802		0.0713036	2.19363	0.0538012	0.172887	-5.03685		0.174286	5.29865	0.000384784	0.00223665	-0.300164
UBE2V2	-0.103061	-4.29496	0.00168545	0.00572788	-2.13859		-0.0090903	-0.381226	0.711247	0.839154	-7.24908		0.0939703	3.90804	0.00309353	0.0111955	-2.64427
ZNF891	-0.103361	-1.38669	0.196557	0.280214	-6.09169		0.118148	1.63581	0.133849	0.309944	-5.31041		0.22151	2.99572	0.0138762	0.03704	-3.46816
TBCE	-0.103387	-1.06682	0.311869	0.406686	-6.29416		-0.00520232	-0.0548852	0.957343	0.975118	-6.40772		0.098185	1.00714	0.338315	0.459065	-6.21829
CLINT1	-0.103706	-1.5114	0.16254	0.239905	-6.11179		-0.0295555	-0.436502	0.672022	0.807244	-6.6493		0.0741507	1.07312	0.309173	0.428206	-6.50052
ERCC2	-0.104096	-1.80987	0.101334	0.162296	-5.58304		0.133317	2.38953	0.0386951	0.141524	-4.23503		0.237413	4.16487	0.00206261	0.00813562	-1.59383
EPHA6	-0.104116	-0.922386	0.378686	0.474698	-6.60249		-0.285026	-2.47926	0.0332481	0.127529	-3.97832		-0.18091	-1.53943	0.15564	0.253177	-5.72008
NDUFS7	-0.104522	-1.02231	0.33144	0.427028	-6.47964		-0.151276	-1.479	0.170846	0.358728	-5.46389		-0.0467533	-0.446421	0.665088	0.753133	-6.75818
CES1	-0.104919	-1.58765	0.144372	0.21757	-5.89171		-0.0925729	-1.41085	0.189527	0.381717	-5.64906		0.0123461	0.184294	0.857576	0.904513	-6.9534
PPP2R1A	-0.105018	-2.86547	0.0172871	0.0380215	-4.63675		0.0595145	1.63917	0.13314	0.309563	-6.11741		0.164533	4.49327	0.00124454	0.0055598	-1.77628
CELF2	-0.105153	-1.3864	0.196643	0.280214	-6.1516		-0.200851	-2.63477	0.0255488	0.109897	-3.78964		-0.0956986	-1.23079	0.247396	0.359512	-6.1852
PAPLN	-0.105342	-0.7445	0.474214	0.568642	-6.84381		-0.166929	-1.17802	0.266867	0.471559	-5.93818		-0.061587	-0.425979	0.679415	0.765327	-6.88628
KCNIP2	-0.105388	-1.43839	0.181777	0.263267	-5.98639		-0.0994331	-1.36676	0.202522	0.398298	-5.60266		0.00595505	0.0798904	0.937948	0.960824	-6.85821
RPAIN	-0.105445	-1.00684	0.338452	0.433703	-7.29789		0.00294199	0.0282844	0.978008	0.986527	-7.3342		0.108387	1.0333	0.326524	0.447096	-7.13582
SLC25A10	-0.106458	-1.33193	0.213314	0.299156	-6.13045		0.0145931	0.186599	0.855818	0.927175	-6.52834		0.121051	1.50932	0.163062	0.262136	-5.76931
PHPT1	-0.106496	-1.34778	0.208343	0.293141	-6.67178		0.0155939	0.199932	0.845661	0.923484	-7.07853		0.12209	1.54246	0.15491	0.252399	-6.28285
ACOT8	-0.106621	-0.795484	0.44535	0.540052	-6.35963		-0.213885	-1.58236	0.145572	0.32546	-5.02244		-0.107264	-0.772368	0.458291	0.574008	-6.21344
LEF1	-0.106712	-0.870007	0.4053	0.501938	-6.97715		-0.0674109	-0.554067	0.592068	0.751234	-6.72159		0.0393009	0.316754	0.758138	0.830092	-7.17773
CNPY2	-0.106961	-1.08392	0.30459	0.399617	-6.32096		0.089551	0.93891	0.370554	0.570608	-6.01165		0.196512	2.00271	0.0739195	0.139631	-4.97472
PDLIM1	-0.107073	-1.1062	0.295304	0.389641	-6.50824		-0.25202	-2.57666	0.0281924	0.115808	-3.90439		-0.144948	-1.45293	0.177797	0.279464	-5.93298
PRDM2	-0.107233	-1.74131	0.113166	0.177717	-5.61581		-0.0561972	-0.923822	0.377974	0.57712	-6.13275		0.0510361	0.82002	0.431882	0.549154	-6.56042
SHPRH	-0.10751	-1.59404	0.142936	0.215946	-6.18567		0.26766	4.13945	0.00214617	0.0238455	-1.60453		0.375171	5.68241	0.000227223	0.0014619	0.450974
BLZF1	-0.107536	-0.946427	0.366897	0.463198	-7.31843		0.109438	0.975159	0.353159	0.556443	-6.80359		0.216974	1.91508	0.0853805	0.156852	-5.94766
PSMC1	-0.10774	-1.29167	0.226383	0.314119	-5.9744		-0.222204	-2.63709	0.0254484	0.109621	-3.54119		-0.114464	-1.32066	0.216906	0.324928	-5.77389
SRM	-0.107813	-1.32856	0.214383	0.300516	-6.10146		0.021257	0.268244	0.794126	0.894294	-6.47715		0.12907	1.58565	0.144825	0.240522	-5.63391
VARS	-0.10848	-2.30828	0.0443771	0.0833038	-5.29792		-0.161751	-3.44128	0.00659858	0.0486969	-2.9044		-0.0532711	-1.11868	0.290199	0.407362	-6.83952
COLEC12	-0.108661	-1.88442	0.0897706	0.147222	-5.36164		0.112378	2.01639	0.0722676	0.209672	-4.72458		0.221038	3.86257	0.00332665	0.011798	-1.98888
BROX	-0.108937	-2.15821	0.0570855	0.102251	-5.48648		-0.255615	-5.02269	0.000569288	0.0103261	-0.312059		-0.146677	-2.84041	0.0180353	0.0455954	-4.1987
CRKL	-0.10919	-2.43692	0.0357168	0.0696523	-4.79662		-0.0434685	-0.981835	0.350021	0.553048	-6.35053		0.0657211	1.45522	0.177175	0.279014	-6.14702
ZNF366	-0.110008	-0.378047	0.713532	0.77914	-7.58236		0.298472	1.05647	0.316339	0.522775	-6.61014		0.40848	1.42372	0.185872	0.287892	-6.52851
UCHL3	-0.110081	-2.84814	0.0178012	0.0388732	-4.2084		0.0978334	2.59856	0.0271654	0.112807	-4.17686		0.207914	5.40815	0.000330389	0.00195827	0.0525358
ISOC1	-0.110431	-1.43323	0.183208	0.264829	-5.92266		0.114273	1.5401	0.15548	0.341428	-5.34188		0.224704	2.94198	0.0151919	0.0400217	-3.4592
HSPA1B	-0.111088	-3.53322	0.00567283	0.0153467	-3.41905		-0.114919	-3.66269	0.00459225	0.0387318	-2.72014		-0.00383107	-0.121066	0.906108	0.93788	-7.68632
CTNND2	-0.111096	-2.50171	0.0320085	0.0636996	-4.69747		-0.0106365	-0.243222	0.812896	0.90653	-6.83143		0.10046	2.25133	0.0488382	0.101206	-4.97477
H2AFY	-0.111209	-2.45652	0.0345522	0.0676003	-5.09816		-0.0980031	-2.17324	0.0556692	0.176442	-5.07497		0.0132055	0.289462	0.778317	0.846339	-7.49189
HDX	-0.112038	-0.96013	0.360298	0.456013	-6.64324		-0.0225093	-0.196008	0.848646	0.924115	-6.62379		0.0895286	0.762122	0.464105	0.578881	-6.67744
EIF3M	-0.112204	-1.42498	0.185516	0.267523	-6.0613		-0.152778	-1.94183	0.0817156	0.226145	-4.8574		-0.0405738	-0.504313	0.625292	0.719432	-6.77874
DDX6	-0.112649	-2.72605	0.0218877	0.0462807	-4.65207		-0.0913892	-2.221	0.0513886	0.167938	-5.00596		0.0212595	0.510718	0.620962	0.714997	-7.40414
LMAN2	-0.113128	-1.50379	0.16446	0.242502	-6.10794		-0.208454	-2.75774	0.0207439	0.0969874	-3.6823		-0.0953259	-1.23569	0.245645	0.357313	-6.28815
FAM120AOS	-0.113135	-1.51957	0.160502	0.237479	-6.34706		-0.0364121	-0.495523	0.631257	0.779621	-6.86628		0.0767225	1.02329	0.331	0.452401	-6.7988
SPPL2C	-0.113343	-1.05077	0.318825	0.413387	-6.19076		0.0246978	0.235825	0.81847	0.908471	-6.26738		0.138041	1.27726	0.231219	0.340393	-5.80924
ARHGAP1	-0.113427	-2.02419	0.0713409	0.122747	-5.41957		-0.0542348	-0.978816	0.351438	0.554311	-6.30962		0.0591921	1.04651	0.320688	0.440507	-6.58306
VEPH1	-0.113518	-1.68989	0.122855	0.190482	-5.83366		0.068818	1.04993	0.319188	0.525785	-6.1649		0.182336	2.72129	0.0220649	0.0533205	-4.06837
TXNDC9	-0.114048	-2.14649	0.0582138	0.103963	-5.11294		-0.0435783	-0.830903	0.425996	0.615864	-6.33112		0.0704701	1.31543	0.21859	0.326799	-6.1654
DNAJC11	-0.114519	-1.27523	0.231905	0.320452	-6.08963		-0.144763	-1.61593	0.138106	0.316395	-5.18056		-0.0302441	-0.328381	0.749598	0.822836	-6.69412
RTN1	-0.114543	-0.509117	0.622043	0.699131	-7.02948		0.143475	0.661228	0.523851	0.699444	-6.47574		0.258018	1.16037	0.273643	0.388834	-6.35818
MEAF6	-0.115482	-1.45873	0.176229	0.257086	-6.06232		0.0549823	0.71142	0.493567	0.674611	-6.37526		0.170465	2.15617	0.0572807	0.114296	-4.91058
SDSL	-0.115688	-0.849227	0.41621	0.51235	-6.33732		-0.0994113	-0.736586	0.4788	0.661519	-5.95434		0.0162765	0.116858	0.909355	0.940132	-6.55414
STRN3	-0.115742	-1.70453	0.120022	0.186666	-5.65032		-0.0891335	-1.3257	0.215295	0.411567	-5.68223		0.0266081	0.386173	0.707699	0.789508	-6.81172
IDH3A	-0.115885	-2.33345	0.0425345	0.0803964	-4.94469		-0.180699	-3.63311	0.00481859	0.0397501	-2.30434		-0.0648141	-1.27702	0.2313	0.340393	-6.33431
KLF5	-0.115906	-1.76668	0.108647	0.171545	-6.11189		0.17569	2.74307	0.0212655	0.0985081	-4.07795		0.291595	4.48315	0.00126378	0.00561243	-1.50423
OMP	-0.115958	-1.31753	0.217913	0.304471	-6.62017		0.18708	2.1977	0.0534356	0.172264	-4.88982		0.303038	3.48608	0.00612935	0.0192537	-3.05649
RP2	-0.116358	-1.00474	0.339411	0.434695	-6.16348		-0.282422	-2.40214	0.037879	0.139772	-3.81523		-0.166064	-1.37273	0.200721	0.305393	-5.5828
RBM6	-0.117165	-1.49237	0.167374	0.245836	-5.90642		0.0548033	0.718367	0.489463	0.670858	-6.26359		0.171968	2.19199	0.0539493	0.109167	-4.74528
MTO1	-0.117628	-1.39999	0.192662	0.276109	-6.50369		0.0954888	1.16645	0.271293	0.475587	-6.31483		0.213117	2.54855	0.0295677	0.0667379	-4.62775
VDAC1	-0.117863	-1.88302	0.0899751	0.147477	-6.22744		-0.0406632	-0.653231	0.528777	0.702236	-7.16652		0.0772	1.22917	0.247975	0.36018	-6.9813
AP3D1	-0.117919	-1.38472	0.197141	0.280662	-5.89487		-0.113259	-1.34085	0.210504	0.406561	-5.4824		0.00466035	0.0535595	0.958372	0.971913	-6.69297
CASK	-0.118572	-1.37973	0.198624	0.282236	-6.37465		-0.082894	-0.973306	0.354033	0.557479	-6.3465		0.0356778	0.410307	0.690491	0.774624	-7.09216
TPGS2	-0.118737	-0.995916	0.343472	0.439148	-6.62342		0.0349829	0.299562	0.770828	0.881155	-6.61578		0.15372	1.28694	0.227959	0.337124	-6.16981
EPHX2	-0.118739	-0.855338	0.412981	0.509305	-6.50318		-0.52163	-3.5363	0.00564429	0.0440284	-2.11224		-0.402891	-2.66575	0.0242421	0.0573843	-3.79222
RNF19A	-0.11875	-1.23004	0.247661	0.339112	-6.67497		0.00248445	0.026192	0.979635	0.987298	-6.9653		0.121234	1.25142	0.240102	0.350775	-6.51359
TMEM260	-0.118754	-1.5636	0.149899	0.224327	-5.83402		-0.17979	-2.36297	0.0404691	0.145056	-4.16021		-0.0610355	-0.782411	0.452639	0.568822	-6.54288
PPP1CB	-0.118933	-2.31068	0.0441986	0.0830725	-4.8031		-0.0909623	-1.78252	0.10591	0.26753	-5.15569		0.0279708	0.536142	0.60393	0.701015	-6.82946
ENOPH1	-0.119071	-1.35129	0.207257	0.291885	-6.26058		0.0246728	0.285837	0.78101	0.88707	-6.65629		0.143744	1.62926	0.135238	0.228509	-5.75983
ACAA2	-0.119202	-2.8841	0.0167515	0.0371692	-4.15818		-0.0796094	-1.94469	0.0813328	0.2255	-5.22326		0.0395922	0.946953	0.366642	0.486112	-6.84045
DLD	-0.119693	-1.13984	0.281702	0.375679	-7.07313		-0.00626312	-0.0601921	0.953224	0.973265	-7.25069		0.11343	1.07756	0.307285	0.426572	-7.00462
GPD2	-0.119701	-2.33548	0.0423895	0.0802229	-4.77257		-0.134053	-2.6273	0.0258742	0.110637	-3.83542		-0.0143516	-0.275187	0.788942	0.854973	-6.94953
GLCCI1	-0.12021	-1.32116	0.216745	0.303261	-6.05113		-0.173068	-1.89947	0.0875896	0.236108	-4.79011		-0.0528585	-0.564026	0.585532	0.684504	-6.59506
CRYBG3	-0.120477	-1.49449	0.166829	0.245282	-6.07357		0.0168246	0.212858	0.835842	0.918175	-6.67264		0.137302	1.69913	0.121061	0.208413	-5.65754
LY9	-0.120622	-0.794515	0.445888	0.540269	-7.35898		0.322071	2.1807	0.0549779	0.174803	-5.10164		0.442693	2.95891	0.0147643	0.03903	-4.14715
CLDN25	-0.120716	-0.800155	0.442765	0.538001	-7.45354		0.14291	0.961341	0.359718	0.562071	-6.82408		0.263626	1.75522	0.110668	0.193608	-6.19343
CENPI	-0.120904	-2.23353	0.0503198	0.0924423	-5.31677		0.291582	5.59834	0.000254565	0.00644113	0.529663		0.412486	7.76053	1.8275e-05	0.000225517	3.04019
GGCT	-0.120966	-2.81187	0.0189274	0.0408533	-4.53975		-0.0715328	-1.67233	0.126331	0.299043	-5.8787		0.0494337	1.14209	0.280811	0.397705	-6.90792
MZT2B	-0.120991	-1.06027	0.314692	0.409303	-6.36626		-0.027912	-0.249665	0.808051	0.904477	-6.4393		0.0930791	0.807734	0.438591	0.555107	-6.46092
SMARCC2	-0.121606	-1.01392	0.335229	0.430804	-7.23569		0.0796336	0.672357	0.517042	0.695316	-7.04277		0.201239	1.68091	0.124621	0.213444	-6.27734
ARID1A	-0.121813	-1.68355	0.124099	0.19172	-5.85395		-0.0137851	-0.193809	0.850321	0.924115	-6.7159		0.108028	1.48504	0.169272	0.269385	-5.99094
PSRC1	-0.121947	-0.58839	0.569708	0.65473	-6.89316		-0.107603	-0.523729	0.612216	0.764636	-6.44528		0.0143441	0.0679913	0.947173	0.967086	-6.92621
SEC24A	-0.122172	-1.91909	0.084822	0.141104	-5.24401		-0.0399297	-0.639066	0.537569	0.708058	-6.25599		0.082242	1.27912	0.23059	0.340146	-5.98199
XAB2	-0.122269	-1.00175	0.340783	0.43608	-6.8667		-0.185146	-1.51052	0.162761	0.350052	-5.77065		-0.0628769	-0.502117	0.62678	0.720318	-7.09564
SRSF4	-0.122379	-2.05377	0.0679291	0.117503	-5.23954		-0.110565	-1.86899	0.0920569	0.244449	-5.05228		0.0118141	0.195305	0.849182	0.898978	-6.98842
TPRN	-0.122554	-0.5856	0.571509	0.65612	-6.98642		-0.643541	-2.91638	0.0158626	0.0829207	-3.334		-0.520987	-2.3222	0.043349	0.0921778	-4.62939
ACACA	-0.12258	-2.22707	0.0508681	0.0931902	-4.93111		-0.225052	-4.06561	0.00240989	0.0254602	-1.45441		-0.102473	-1.81083	0.101176	0.180154	-5.42043
SESTD1	-0.122599	-3.30402	0.00828213	0.0210266	-3.53466		0.0254094	0.696228	0.502617	0.683859	-6.81015		0.148009	3.98351	0.00274365	0.0101738	-2.26222
BTN2A2	-0.123176	-1.67671	0.125457	0.193125	-6.00685		-0.305529	-4.10212	0.00227549	0.0248243	-1.56778		-0.182353	-2.39852	0.0381114	0.0824971	-4.72067
UHMK1	-0.12321	-1.04063	0.323276	0.41794	-6.63703		-0.267317	-2.23474	0.0502182	0.165979	-4.51159		-0.144107	-1.17995	0.26613	0.381217	-6.32411
DDX39A	-0.123515	-1.46959	0.173327	0.253589	-6.27302		0.259669	3.22437	0.00945688	0.0597862	-3.04782		0.383183	4.65289	0.000978929	0.00466385	-1.01424
STAM	-0.123642	-2.88178	0.0168172	0.0372875	-4.03917		-0.0937556	-2.20314	0.0529511	0.171445	-4.69789		0.0298864	0.687807	0.507678	0.619079	-6.92978
USH1C	-0.123759	-1.11159	0.293092	0.387401	-6.3306		-0.180478	-1.61909	0.137422	0.31562	-5.2242		-0.0567185	-0.494668	0.631839	0.724473	-6.67254
LRP10	-0.123932	-0.9164	0.381663	0.477435	-6.16152		0.243382	1.906	0.0866592	0.23465	-4.54938		0.367314	2.78657	0.0197556	0.0489178	-3.44022
TARDBP	-0.123941	-1.98377	0.0762662	0.129739	-5.59041		-0.00803466	-0.130818	0.898591	0.948023	-6.91289		0.115906	1.84651	0.0954873	0.172163	-5.66363
MARK3	-0.123999	-1.85928	0.0935253	0.15189	-5.66476		0.137916	2.13551	0.059291	0.182915	-4.78777		0.261915	3.96452	0.00282759	0.0104202	-2.05904
DCUN1D1	-0.124226	-2.1985	0.0533641	0.0970285	-4.89114		-0.0236179	-0.426115	0.679319	0.812324	-6.46001		0.100608	1.76769	0.108471	0.190551	-5.41727
COMMD9	-0.124249	-1.03503	0.325753	0.420241	-6.06015		-0.00613869	-0.0524421	0.95924	0.975118	-6.14553		0.11811	0.978519	0.351577	0.471957	-5.982
SFSWAP	-0.124314	-0.726501	0.484684	0.578891	-6.81546		-0.228455	-1.32733	0.214774	0.411567	-5.7196		-0.104141	-0.591443	0.567743	0.671081	-6.74773
WDR47	-0.124813	-1.9462	0.0811315	0.136397	-5.71188		-0.0641767	-1.01287	0.335705	0.54025	-6.44827		0.0606365	0.936327	0.371817	0.491027	-6.86465
ATP5F1C	-0.124854	-1.06439	0.312917	0.407524	-7.00918		-0.0273061	-0.235307	0.818861	0.908471	-7.07887		0.0975477	0.827346	0.427914	0.545042	-7.09612
RO60	-0.124906	-2.73435	0.0215819	0.045795	-4.49628		0.0536582	1.19794	0.259375	0.462326	-6.32944		0.178564	3.91134	0.00307725	0.0111554	-2.37383
TTC5	-0.124977	-2.30606	0.0445434	0.0834599	-4.74762		-0.0715744	-1.33699	0.211716	0.408115	-5.69494		0.0534031	0.973472	0.353955	0.474092	-6.42659
OR11H12	-0.125038	-1.21818	0.251938	0.34403	-6.13606		0.158162	1.6154	0.138223	0.316395	-5.20281		0.2832	2.79815	0.019372	0.0482457	-3.65974
HMGN1	-0.125161	-0.633016	0.54135	0.628133	-7.11329
ZNF823	-0.125291	-0.576073	0.577679	0.660863	-6.0745		-0.0420405	-0.196765	0.84807	0.924115	-5.773		0.0832505	0.378785	0.713001	0.793565	-6.03449
ACYP1	-0.125594	-1.97436	0.0774584	0.131441	-5.66776		-0.117921	-1.86533	0.0926082	0.24565	-5.35126		0.0076729	0.118764	0.907884	0.939072	-7.31134
GALNT11	-0.125666	-1.42101	0.186636	0.268881	-6.17897		0.0920721	1.07049	0.310295	0.517904	-6.12607		0.217738	2.47331	0.0335846	0.0741916	-4.46394
ADGRF2	-0.125915	-0.760504	0.465027	0.560592	-7.04724		-0.145492	-0.88331	0.398419	0.59505	-6.45279		-0.0195765	-0.116263	0.909814	0.940132	-7.19806
NCR3	-0.125952	-1.14814	0.278422	0.37226	-6.03574		0.267341	2.60239	0.02699	0.112807	-3.5738		0.393293	3.69216	0.00437775	0.0147114	-2.04104
HDHD2	-0.125952	-3.89187	0.00317441	0.00976095	-2.71214		-0.178323	-5.50986	0.000287211	0.00692205	0.274856		-0.0523711	-1.59905	0.141816	0.236964	-6.33532
DIP2B	-0.125983	-0.967346	0.356857	0.453183	-6.2495		-0.0152544	-0.120233	0.906751	0.950279	-6.26211		0.110729	0.84427	0.418842	0.53574	-6.22394
REP15	-0.126224	-1.30721	0.22126	0.308332	-6.62832		-0.097665	-1.01923	0.332827	0.537919	-6.46181		0.0285589	0.291787	0.776591	0.845072	-7.29978
HOXC4	-0.126657	-3.27249	0.00872801	0.0217798	-3.55581		0.102738	2.72348	0.0219831	0.0995638	-4.03609		0.229395	5.95542	0.000158166	0.00109985	0.768974
ALDOC	-0.126755	-1.93094	0.0831893	0.139003	-5.54611		-0.149078	-2.27715	0.0467642	0.158566	-4.52575		-0.0223227	-0.333656	0.745735	0.820091	-7.06365
L3MBTL4	-0.126959	-0.580921	0.574534	0.659018	-7.25804		0.267654	1.27922	0.230556	0.429316	-6.15772		0.394614	1.84297	0.096039	0.172917	-5.7288
AGAP3	-0.127615	-0.568041	0.582908	0.666086	-6.09989		0.0378322	0.172534	0.866562	0.933586	-5.80308		0.165447	0.735115	0.479655	0.592875	-5.86174
RHOT1	-0.127669	-1.65027	0.130826	0.200263	-5.71708		-0.360361	-4.54223	0.00115574	0.0157569	-0.650573		-0.232693	-2.86246	0.0173755	0.0444664	-3.62095
DRAM2	-0.128011	-0.81215	0.436172	0.532071	-6.01664		0.114827	0.755246	0.468033	0.653337	-5.63058		0.242838	1.54884	0.153381	0.250859	-5.10075
RAB3GAP2	-0.128207	-2.52392	0.0308272	0.0619631	-4.88998		-0.0806191	-1.59955	0.141706	0.321095	-5.84694		0.0475878	0.928741	0.375544	0.494415	-6.98556
ITGA11	-0.128387	-1.27229	0.232905	0.321245	-6.35759		-0.0199738	-0.201429	0.844522	0.922996	-6.67599		0.108413	1.06739	0.311627	0.431011	-6.44902
GGA1	-0.128661	-2.88757	0.0166535	0.0369791	-4.33194		-0.0525588	-1.18953	0.262515	0.467159	-6.425		0.0761027	1.69815	0.121249	0.208618	-6.11343
SMARCAL1	-0.128833	-1.69382	0.12209	0.189643	-5.44194		-0.063953	-0.854794	0.413267	0.604934	-5.95714		0.0648797	0.840726	0.420731	0.537928	-6.29269
NCOA2	-0.128909	-1.24859	0.241091	0.33102	-6.04034		-0.221683	-2.1333	0.0595098	0.183215	-4.34854		-0.0927736	-0.865586	0.407604	0.524485	-6.26718
NCR1	-0.129265	-3.24466	0.0091421	0.022563	-3.79319		-0.125969	-3.17182	0.0103246	0.0636216	-3.43868		0.00329675	0.0819958	0.936316	0.959581	-7.56749
CHMP1A	-0.129324	-2.94396	0.0151413	0.0342271	-4.17659		-0.143824	-3.28357	0.00856854	0.0568279	-3.12483		-0.0145005	-0.325628	0.751617	0.824752	-7.37497
C2orf50	-0.129368	-1.84762	0.0953151	0.154049	-5.50603		-0.0646035	-0.934901	0.372516	0.571976	-6.16998		0.0647649	0.914727	0.382498	0.500305	-6.5241
USP5	-0.129579	-4.49934	0.00123315	0.0044574	-1.73163		-0.0460462	-1.61081	0.139222	0.317815	-5.98828		0.0835329	2.88744	0.016657	0.0429771	-4.29646
GABBR2	-0.129908	-1.7532	0.111027	0.17457	-6.34721		-0.184372	-2.48799	0.0327605	0.127116	-4.69015		-0.0544632	-0.727971	0.483823	0.596801	-7.3897
PSG8	-0.130198	-2.65707	0.0246013	0.0511513	-4.54842		0.0152498	0.317626	0.757496	0.869879	-6.92763		0.145447	2.96098	0.0147128	0.038928	-3.90108
PSMD12	-0.130526	-1.91718	0.0850873	0.141468	-5.92714		0.00195892	0.0291183	0.97736	0.986204	-7.15263		0.132485	1.94101	0.0818262	0.151889	-5.7557
AP1S2	-0.131059	-1.80936	0.101417	0.162343	-5.33454		0.13092	1.89033	0.0889081	0.239233	-4.79458		0.261979	3.65691	0.00463562	0.0152907	-2.21134
NUMB	-0.131094	-0.990316	0.346065	0.441901	-5.99365		0.0142785	0.110905	0.913951	0.951338	-6.03332		0.145373	1.09467	0.300084	0.419033	-5.75907
MT-ATP6	-0.131551	-1.00973	0.337135	0.432686	-6.5291		-0.211504	-1.61306	0.138732	0.317177	-5.31428		-0.0799532	-0.596228	0.564668	0.669404	-6.70748
ADO	-0.131551	-1.6703	0.12674	0.194602	-5.76477		-0.0454437	-0.58627	0.571076	0.734051	-6.44312		0.0861076	1.08426	0.304447	0.423609	-6.35936
TRPC4	-0.131861	-0.801013	0.442291	0.537859	-6.95419		0.0730604	0.455711	0.658623	0.798056	-6.71097		0.204921	1.24695	0.241666	0.352718	-6.37309
CKAP2	-0.132561	-1.07658	0.307701	0.402996	-6.07136		-0.340392	-2.70138	0.0228217	0.102274	-3.3281		-0.207831	-1.6006	0.141473	0.236529	-5.25985
MRPL13	-0.132695	-1.08239	0.305235	0.400114	-6.73384		-0.0556413	-0.459778	0.655802	0.796703	-6.74118		0.0770541	0.623035	0.547621	0.655568	-6.99019
MEX3D	-0.132725	-1.72218	0.116686	0.181949	-5.78155		-0.031149	-0.410923	0.690054	0.822221	-6.62767		0.101576	1.30902	0.220671	0.329094	-6.19635
C2CD5	-0.132911	-1.86083	0.0932894	0.151589	-5.31878		0.0026068	0.0374598	0.970878	0.982496	-6.46457		0.135518	1.88781	0.0892746	0.162127	-5.1464
TOMM70	-0.133413	-2.06526	0.0666459	0.115794	-5.13526		-0.278744	-4.26278	0.00177141	0.0215677	-1.10584		-0.145331	-2.16995	0.0559761	0.112138	-4.80828
ALOX5	-0.13344	-1.93043	0.0832598	0.139043	-6.11094		0.154624	2.26891	0.0474168	0.159376	-5.09382		0.288065	4.18672	0.00199351	0.00792926	-2.21377
COL23A1	-0.133547	-1.81393	0.10067	0.161491	-5.97704		-0.176825	-2.40302	0.0378232	0.139737	-4.56042		-0.0432787	-0.576715	0.577262	0.679224	-7.20218
DBNL	-0.133779	-3.29617	0.00839089	0.0212351	-3.54353		0.0589392	1.48244	0.169947	0.358091	-5.98454		0.192718	4.75366	0.000842854	0.00416722	-1.02288
AGR3	-0.134061	-1.68096	0.124613	0.192143	-6.06425		0.0283176	0.362781	0.724544	0.848219	-6.87713		0.162379	2.03296	0.0703123	0.133909	-5.40288
SMARCA5	-0.134217	-1.28667	0.22805	0.315996	-6.06739		-0.235299	-2.23927	0.0498371	0.165264	-4.24526		-0.101081	-0.933281	0.37331	0.492351	-6.2783
SLC25A3	-0.134261	-0.829948	0.42651	0.522423	-7.34259		-0.351842	-2.15402	0.0574861	0.179103	-5.12115		-0.21758	-1.31609	0.218378	0.326646	-6.6769
PIGX	-0.134271	-1.17745	0.267082	0.360137	-6.31339		-0.229096	-1.99098	0.0753654	0.215503	-4.73108		-0.0948255	-0.803659	0.440832	0.556539	-6.51442
CYP2S1	-0.13428	-1.07681	0.3076	0.402996	-6.59558		0.105547	0.872988	0.403751	0.599607	-6.33032		0.239826	1.93497	0.0826412	0.152846	-5.33713
KLHL28	-0.134346	-1.67192	0.126415	0.194399	-5.51092		0.253726	3.35868	0.00756387	0.0525105	-2.44861		0.388072	4.95451	0.000628188	0.00328381	-0.173107
AHCYL1	-0.134512	-3.2484	0.00908541	0.0224759	-3.4993		-0.127978	-3.10938	0.0114629	0.0679425	-3.27461		0.00653359	0.155264	0.879795	0.918651	-7.25465
ITPRID1	-0.134847	-2.05488	0.0678039	0.117399	-5.37064		0.178822	2.82639	0.018468	0.0911674	-3.66683		0.313669	4.8403	0.000741954	0.00374208	-0.674119
TUBB1	-0.135942	-1.87802	0.0907121	0.148281	-5.25785		0.0154839	0.220312	0.830193	0.914975	-6.40666		0.151426	2.08543	0.0644494	0.125603	-4.81148
MYO1B	-0.136257	-2.9746	0.0143788	0.0327467	-4.1287		0.0205324	0.455303	0.658906	0.798056	-6.98788		0.15679	3.41785	0.00685867	0.0209447	-3.24169
CAPN1	-0.136632	-2.65073	0.0248668	0.0515306	-4.45273		-0.0692695	-1.3601	0.20455	0.399936	-5.94247		0.0673627	1.29331	0.225837	0.334643	-6.3623
NDEL1	-0.136666	-1.16728	0.270973	0.364403	-5.7445		0.112404	0.999105	0.342001	0.546199	-5.49517		0.24907	2.14745	0.0581206	0.115665	-4.30862
ASAH1	-0.13683	-1.15931	0.274057	0.367239	-5.93981		-0.173841	-1.4762	0.171583	0.35932	-5.10645		-0.03701	-0.304397	0.767251	0.837027	-6.41099
MYEF2	-0.1371	-4.46446	0.00130015	0.00465228	-1.78051		0.0173185	0.570441	0.581343	0.742335	-7.0705		0.154419	5.02227	0.000569632	0.00304129	-0.779474
PAGE5	-0.137366	-0.757452	0.46677	0.562178	-6.39393		-0.253594	-1.38665	0.196569	0.391135	-5.27424		-0.116228	-0.61766	0.551015	0.658637	-6.32658
CNOT1	-0.137508	-2.1431	0.0585444	0.10443	-5.30288		-0.1126	-1.76907	0.10823	0.271341	-5.39789		0.0249081	0.382738	0.710162	0.791923	-7.13949
EIF2AK4	-0.137535	-0.925031	0.377376	0.473844	-7.33103		0.151822	1.03791	0.324479	0.53044	-6.73715		0.289357	1.95573	0.0798701	0.148725	-5.8797
TTC8	-0.138696	-1.17437	0.268256	0.361557	-6.0602		-0.102749	-0.882962	0.398599	0.59505	-5.88569		0.0359468	0.298051	0.771947	0.84093	-6.56076
TRAPPC5	-0.138952	-1.64654	0.131599	0.201241	-5.82456		0.012793	0.154875	0.880093	0.940703	-6.64496		0.151745	1.79278	0.104172	0.18429	-5.48101
KHDC3L	-0.139465	-2.17845	0.0551859	0.0993807	-5.03034		0.0552266	0.885474	0.397308	0.59505	-6.2648		0.194692	3.04415	0.01279	0.0348458	-3.46551
PSG5	-0.139952	-1.09551	0.29973	0.394272	-7.37653		0.179741	1.43042	0.183991	0.374812	-6.4943		0.319692	2.51756	0.0311609	0.0697069	-5.18643
PBDC1	-0.140053	-1.06898	0.310944	0.405831	-6.23237		-0.0210236	-0.1648	0.872483	0.936892	-6.33983		0.119029	0.902634	0.388572	0.506484	-6.25748
SH3GLB2	-0.140096	-1.36529	0.202969	0.28719	-6.26127		-0.0431642	-0.427583	0.678286	0.811732	-6.61608		0.0969316	0.936764	0.371603	0.491027	-6.59455
DGCR8	-0.140477	-0.64309	0.535063	0.623481	-7.21902		-0.0376003	-0.175048	0.864639	0.932794	-6.94214		0.102877	0.468335	0.649885	0.740093	-7.1833
LYPLA2	-0.140543	-4.28495	0.00171171	0.00577151	-2.00443		0.0193187	0.596573	0.564447	0.730047	-6.98731		0.159862	4.86834	0.000712119	0.00362194	-0.952059
DCTN3	-0.140641	-4.85705	0.000723973	0.0029221	-1.09857		0.0476847	1.67039	0.126721	0.299067	-5.8393		0.188326	6.50614	7.84963e-05	0.00063879	1.3878
NCK2	-0.141991	-2.01603	0.0723106	0.12399	-5.34352		-0.139075	-1.98543	0.0760585	0.216932	-4.91839		0.00291674	0.0406682	0.968385	0.9781	-7.05146
UBXN1	-0.142118	-1.39749	0.193389	0.276493	-6.13757		-0.429917	-4.10251	0.00227409	0.0248243	-1.37235		-0.287799	-2.6851	0.02346	0.055973	-3.99047
OR5F1	-0.142147	-0.489054	0.635666	0.711279	-6.08654		0.113297	0.403492	0.695332	0.827137	-5.69296		0.255444	0.884568	0.397773	0.514474	-5.69631
USF2	-0.142332	-1.03629	0.325195	0.419701	-6.26515		0.0190362	0.142825	0.88935	0.944842	-6.34589		0.161368	1.16904	0.270299	0.385355	-5.98908
SLC30A1	-0.142406	-1.04632	0.320773	0.415239	-6.60526		-0.148871	-1.09867	0.298418	0.503963	-6.06368		-0.00646464	-0.0465665	0.963803	0.975466	-7.01974
WDR70	-0.143363	-1.1333	0.284307	0.378616	-5.9879		-0.107979	-0.86315	0.408878	0.60202	-5.78582		0.0353834	0.273957	0.789859	0.855184	-6.44909
DERL3	-0.14381	-1.42794	0.184685	0.266708	-6.18242		-0.133272	-1.33146	0.213463	0.41007	-5.8218		0.010538	0.102788	0.920224	0.94728	-7.04017
MARCKS	-0.144134	-4.54891	0.00114417	0.00418601	-1.73304		-0.105389	-3.33941	0.00780944	0.0534967	-3.26044		0.0387451	1.21543	0.25294	0.366155	-6.92978
PPP2CB	-0.144441	-2.40847	0.0374766	0.0724741	-4.90893		0.0644591	1.10284	0.29669	0.502154	-6.30598		0.2089	3.48916	0.00609836	0.0191872	-2.9539
CMPK1	-0.144963	-3.86958	0.00328952	0.0100454	-2.47752		0.0184352	0.503071	0.626133	0.774882	-6.83139		0.163398	4.35264	0.00154227	0.00654053	-1.56108
DDT	-0.145398	-3.22919	0.00938101	0.0230018	-3.87624		-0.145523	-3.2406	0.0092042	0.0590738	-3.37573		-0.000124531	-0.00274052	0.997869	0.998142	-7.62898
GIPR	-0.14565	-3.39943	0.00707063	0.0185385	-3.52916		-0.0444401	-1.04635	0.320758	0.526509	-6.65356		0.10121	2.35127	0.0412756	0.0883303	-5.17056
FAM192A	-0.145679	-1.12005	0.289644	0.384532	-6.24864		0.1454	1.17309	0.268744	0.473341	-5.75459		0.29108	2.26816	0.0474762	0.0989963	-4.53264
MPI	-0.146028	-1.06632	0.312085	0.406791	-6.10044		-0.0146797	-0.110214	0.914485	0.951338	-6.21487		0.131349	0.952441	0.36399	0.48366	-6.07698
PIK3C3	-0.146314	-1.94966	0.0806711	0.135775	-5.62628		0.0608912	0.83288	0.424933	0.615581	-6.54844		0.207205	2.76684	0.0204265	0.0502343	-4.16373
GRHL1	-0.14637	-3.08604	0.0119209	0.0279982	-3.94447		0.265254	5.77803	0.000199913	0.00567865	0.739569		0.411624	8.80296	6.18368e-06	0.000107006	4.14646
TPRKB	-0.146374	-1.16666	0.271214	0.364565	-6.22277		-0.222404	-1.76211	0.10945	0.273262	-4.97688		-0.0760301	-0.583553	0.572831	0.675331	-6.56605
CPD	-0.146395	-1.90572	0.0866993	0.143435	-5.16003		-0.156079	-2.04455	0.068975	0.202421	-4.50343		-0.00968433	-0.122639	0.904895	0.937414	-6.67126
PARVA	-0.147013	-0.65719	0.526335	0.615454	-6.78535		-0.162467	-0.728809	0.483333	0.664558	-6.24536		-0.0154543	-0.0673614	0.947661	0.967257	-6.85607
DCAF16	-0.147067	-1.38643	0.196636	0.280214	-6.7683		0.137928	1.32454	0.215664	0.411567	-6.36658		0.284995	2.70021	0.0228669	0.0548623	-4.61512
TOMM22	-0.147372	-2.35602	0.0409461	0.0778338	-4.59258		-0.0761547	-1.23871	0.244575	0.444696	-5.74262		0.0712172	1.12253	0.28864	0.405714	-6.19563
DIAPH2	-0.147401	-1.38471	0.197144	0.280662	-5.99131		0.149992	1.4769	0.171397	0.35932	-5.43968		0.297392	2.83014	0.0183515	0.0461624	-3.65651
PAIP1	-0.147538	-1.14349	0.280253	0.374376	-6.07876		-0.0273566	-0.217478	0.83234	0.916919	-6.25418		0.120181	0.922072	0.378842	0.496817	-6.16242
SLC17A3	-0.147733	-0.511648	0.620335	0.698825	-6.62392		0.297994	1.10987	0.293796	0.499596	-5.72464		0.445728	1.59818	0.142012	0.237159	-5.43824
TOR4A	-0.148043	-2.66564	0.0242465	0.0505933	-4.64469		-0.174344	-3.14522	0.0107947	0.0652669	-3.35338		-0.0263011	-0.465997	0.651499	0.74165	-7.30724
GRM1	-0.148182	-0.999874	0.341647	0.437	-7.13961		-0.281079	-1.88829	0.0892046	0.239603	-5.49519		-0.132897	-0.879602	0.400329	0.517335	-7.10082
NPY4R2	-0.1487	-2.53274	0.0303699	0.0612895	-4.83848		0.0950328	1.65956	0.128916	0.302683	-5.74317		0.243733	4.16824	0.00205178	0.00812137	-1.95648
LHFPL2	-0.148827	-1.34948	0.207817	0.292538	-6.59565		0.0261271	0.24194	0.813861	0.90662	-7.00233		0.174954	1.58477	0.145026	0.240591	-6.15189
PFDN2	-0.149094	-4.37119	0.00149901	0.00524132	-1.73864		0.0496852	1.48967	0.168071	0.356016	-5.96274		0.19878	5.83145	0.000186214	0.00125998	0.586764
CLCN6	-0.149178	-4.59962	0.00106016	0.00396516	-1.52507		0.102811	3.22496	0.00944755	0.0597862	-3.34229		0.251989	7.7954	1.75936e-05	0.000218723	2.96126
ITGB3BP	-0.149197	-0.734318	0.480119	0.575264	-6.37308		-0.138202	-0.685977	0.508782	0.688513	-5.9348		0.0109956	0.0527499	0.959001	0.971913	-6.49944
SBF1	-0.1496	-2.08804	0.0641702	0.11247	-5.01955		-0.0651384	-0.926233	0.376782	0.576468	-6.0654		0.0844611	1.16346	0.272449	0.387869	-6.14902
SEPTIN11	-0.149802	-3.77349	0.00383841	0.0114091	-3.01991		-0.0466874	-1.18385	0.264656	0.469858	-6.62862		0.103115	2.58831	0.0276416	0.0631478	-4.9022
ANKFY1	-0.15045	-3.68995	0.00439345	0.0126108	-2.81448		0.0542661	1.36563	0.202865	0.398712	-6.0772		0.204716	5.02625	0.000566378	0.00303678	-0.546226
HKDC1	-0.150681	-2.18183	0.0548743	0.0989847	-4.68292		-0.181309	-2.6328	0.0256343	0.110107	-3.53827		-0.0306275	-0.429476	0.676954	0.76284	-6.5237
RPL27A	-0.150711	-1.3092	0.220611	0.30767	-6.80567		-0.292323	-2.52489	0.0307766	0.122739	-4.48574		-0.141612	-1.2067	0.256137	0.369894	-6.77518
UBE2N	-0.150794	-4.47693	0.00127577	0.00458395	-1.80912		-0.0430665	-1.28867	0.227381	0.426057	-6.45165		0.107728	3.18612	0.0100807	0.0287706	-3.82891
OGT	-0.151076	-3.54726	0.00554389	0.0150792	-2.97516		0.121587	2.94917	0.0150087	0.0804112	-3.5527		0.272663	6.45139	8.40107e-05	0.000672756	1.53402
MYF5	-0.151093	-1.68589	0.12364	0.191207	-6.37223		0.133663	1.51841	0.160789	0.347799	-6.12659		0.284756	3.19205	0.0099813	0.0285682	-3.78628
LGALS3BP	-0.151283	-2.15843	0.0570644	0.102251	-4.99896		-0.0973763	-1.40634	0.190823	0.383044	-5.6225		0.0539067	0.75764	0.466662	0.580768	-6.62709
SGTA	-0.151376	-2.10541	0.0623416	0.109772	-5.7033		0.113408	1.60571	0.140344	0.318512	-5.97557		0.264784	3.69729	0.00434148	0.0146058	-2.8963
SERPINA10	-0.15159	-1.93479	0.0826651	0.138357	-5.88039		-0.0411713	-0.531301	0.607154	0.762997	-6.97981		0.110419	1.4017	0.192164	0.295057	-6.499
CD2BP2	-0.151749	-0.669206	0.518965	0.60944	-6.1658		-0.0170756	-0.0771558	0.940067	0.96361	-5.94071		0.134674	0.589882	0.568747	0.671304	-6.08226
NAGK	-0.151772	-1.88445	0.0897652	0.147222	-5.80493		-0.0793503	-0.99766	0.342667	0.546199	-6.46264		0.072422	0.888587	0.395713	0.512911	-6.90537
VAMP2	-0.151787	-1.01461	0.334917	0.430587	-6.32603		-0.0658711	-0.449115	0.66321	0.801013	-6.2787		0.0859161	0.566446	0.58395	0.684045	-6.54188
ARRB1	-0.152112	-1.49601	0.16644	0.245026	-5.86068		-0.107979	-1.07476	0.308475	0.515438	-5.89028		0.0441327	0.425531	0.679731	0.765396	-6.71034
GNL1	-0.152454	-1.67402	0.125993	0.193851	-5.46666		-0.146601	-1.62544	0.136055	0.313436	-5.0803		0.00585286	0.0626257	0.951335	0.969692	-6.646
CS	-0.152967	-2.75833	0.0207229	0.044253	-4.68041		-0.144692	-2.61702	0.026329	0.111514	-4.43324		0.00827568	0.147863	0.885478	0.92351	-7.61627
COMMD3	-0.153198	-0.944782	0.367695	0.463622	-5.9792		0.030629	0.194759	0.849598	0.924115	-5.96581		0.183827	1.12998	0.285637	0.402835	-5.66576
CRAD	-0.153268	-2.17596	0.0554161	0.0996713	-5.17952		-0.265083	-3.73701	0.00407114	0.0360537	-2.11176		-0.111815	-1.53986	0.155537	0.253177	-5.96899
SMARCA1	-0.153551	-1.25562	0.238638	0.328009	-6.05699		0.141816	1.21907	0.251617	0.452227	-5.66795		0.295367	2.44424	0.0352775	0.0774767	-4.2105
NDUFB8	-0.15372	-3.72296	0.00416476	0.0120926	-2.52956		0.15288	3.84257	0.00343493	0.0320203	-1.93048		0.3066	7.50551	2.42251e-05	0.000277991	2.95059
CCNT2	-0.153722	-1.39755	0.19337	0.276493	-5.76216		-0.163247	-1.49405	0.166943	0.354705	-5.18182		-0.00952444	-0.0841996	0.934609	0.958484	-6.5652
NIT1	-0.153795	-1.53812	0.155958	0.232355	-5.61039		-0.0762388	-0.779156	0.454466	0.640935	-5.97724		0.0775565	0.764221	0.46291	0.57787	-6.30705
COG6	-0.15404	-1.44885	0.178905	0.259856	-5.65537		-0.271169	-2.51938	0.0310649	0.123399	-3.63503		-0.117129	-1.05398	0.317424	0.43682	-5.94382
CCP110	-0.154065	-1.27398	0.232331	0.3207	-7.23619		0.0179366	0.14979	0.883997	0.942627	-7.55906		0.172002	1.42072	0.186718	0.288905	-6.91795
CNOT10	-0.154103	-3.39945	0.00707043	0.0185385	-3.16685		-0.082499	-1.84329	0.0959894	0.250671	-5.26591		0.0716038	1.56157	0.150375	0.24742	-6.00097
WDR1	-0.154219	-1.18265	0.265109	0.357956	-7.08246		-0.178618	-1.37155	0.201074	0.396885	-6.35855		-0.0243989	-0.185324	0.85679	0.904239	-7.63947
[truncated: 1,006 more rows]
